# Supplementary material for: Analysis of Long Noncoding RNA and mRNA Expression Profiles of Testes with High and Low Sperm Motility in Domestic Pigeons (Columba livia)
Source: Genes (Basel). 2020 Mar 25;11(4):349. doi: 10.3390/genes11040349 (PMC7230152; doi:10.3390/genes11040349)
Supplement: Supplementary file 1 [file genes-11-00349-s001.zip]

Archive with 14 entries (13 files):
- supplementary materials/
- supplementary materials/Table S1.xlsx
- supplementary materials/Table S2.xlsx
- supplementary materials/Table S3.xlsx
- supplementary materials/Table S4.xlsx
- supplementary materials/Table S5.xlsx
- supplementary materials/Table S6.xlsx
- supplementary materials/Table S7.xlsx
- supplementary materials/~$Table S2.xlsx
- supplementary materials/~$Table S3.xlsx
- supplementary materials/~$Table S4.xlsx
- supplementary materials/~$Table S5.xlsx
- supplementary materials/~$Table S6.xlsx
- supplementary materials/~$Table S7.xlsx
