# Supplementary material for: Analysis of Long Noncoding RNA and mRNA Expression Profiles of Testes with High and Low Sperm Motility in Domestic Pigeons (Columba livia)
Source: Genes (Basel). 2020 Mar 25;11(4):349. doi: 10.3390/genes11040349 (PMC7230152; doi:10.3390/genes11040349)
Supplement: Supplementary file 1 [file genes-11-00349-s001.zip › supplementary materials/Table S1.xlsx]

## Sheet: Sheet1
Supplymentary Table S1 Primers of lncRNAs and mRNAs used in qPCR
Transcript type	Gene ID	Gene symbol	Primer sequence	Product length (bp)	Tm (℃)
mRNA	MSTRG.20706	SPRTN	F-5' GGATCTCGTTGAGACATTGTTGC 3'	184	60.18
			R-5' CTGGCGGTACAAATCCACCT 3'		60.04
mRNA	MSTRG.23873	NFRKB	F-5'CAGGAAAGTGGGGCAGGAAT 3'	204	59.96
			R-5'CCGTATTTGGCGTGAAACAGT 3'		59.47
mRNA	MSTRG.5745	LOC102083535	F-5' CTGGTGGACCCCTTAACCAC 3'	184	59.96
			R-5' AGAGTGTGTGAGCAACGCAG 3'		60.88
mRNA	MSTRG.13121	KIF16B	F-5' GTACCCAGAGCTTGCCACTT 3'	153	59.96
			R-5' ATATGCAGCGGAGACGATGG 3'		60.04
mRNA	MSTRG.2633	CUNH8orf88	F-5' GTCTCCTAAACAAGCCATTCCG 3'	86	59.32
			R-5' ACCAGTCAACCTTACGCTGC 3'		60.6
mRNA	MSTRG.16593	TOMM70	F-5' ACCTGTGCTGTCCACTCAAG 3'	199	59.89
			R-5' CTGGCGATACAGAGCGAAAC 3'		59.08
mRNA	MSTRG.28202	CLASP1	F-5' ATGCATAGTTGGGTGGGTGAG 3'	109	60.06
			R-5' GGACTATTTGTGCTGCCTGTT 3'		58.84
mRNA		β-actin	F-5' GTGGATCAGCAAGCAGGAGT 3'	101	60.04
			R-5' TCATCACAAGGGTGTGGGTG 3'		59.89
lncRNA	MSTRG.1093	MSTRG.1093.3	F-5' TCGCATAGAGGTTTGGAGGC 3'	123	59.82
			R-5' TCACAAGTAGCCAACCTCCG 3'		59.68
lncRNA	MSTRG.18416	MSTRG.18416.1	F-5’ TTAAGTCCCCGGCAGATCCT 3’	191	60.33
			R-5’ CCGTAGGTCGTTATCGGGTG 3’		59.97
lncRNA	MSTRG.32367	MSTRG.32367.1	F-5' GCATCCAGAATCCAGTCGCA 3'	127	60.46
			R-5' CCTCCACGTTGGGAGTTCTG 3'		60.32
lncRNA	MSTRG.13392	MSTRG.13392.1	F-5' ACGATCACGCTTAATCCGCT 3'	123	59.9
			R-5' CCTAGCTGCAAGGAGTGGTC 3'		60.11
lncRNA	MSTRG.22946	MSTRG.22946.2	F-5' CTGATACGAGGGCATGGGACTTTG 3'	227	60.21
			R-5' AAGGCTTGGAGTGGAGGATAGGAC 3'		60.75
lncRNA	MSTRG.33664	MSTRG.33664.2	F-5' TAAAGGTCCTGTGCGTGCTG 3'	91	60.6
			R-5' CAGACTTCTTCTGCCACGGA 3'		59.68
lncRNA	MSTRG.17590	MSTRG.17590.3	F-5' TTGCCACGGACAAATCACCACTAG 3'	215	59.69
			R-5' GACGAGCTGCTGTTCCTACTTCTG 3'		59.93
lncRNA	MSTRG.16178	MSTRG.16178.2	F-5' CAAGGGAGGAGGGCAGGGAAG 3'	216	63.48
			R-5' CGTGTAATCCAGCGAGGCAGTC 3'		61
