# Supplementary material for: Analysis of Long Noncoding RNA and mRNA Expression Profiles of Testes with High and Low Sperm Motility in Domestic Pigeons (Columba livia)
Source: Genes (Basel). 2020 Mar 25;11(4):349. doi: 10.3390/genes11040349 (PMC7230152; doi:10.3390/genes11040349)
Supplement: Supplementary file 1 [file genes-11-00349-s001.zip › supplementary materials/Table S2.xlsx]

## Sheet: Sheet1
Supplymentary Table S2 Quality control of the sequencing data
Sample	Raw Reads	Clean Read	Clean Base	Clean Reads Ratio(%)	Mapped reads	Unique Mapped reads	Q30(%)	GC content(%)
HS_1	92686204	85738892	12.86G	92.5	72657424(84.74%)	55800470(65.08%)	97.98	47
HS_2	104394890	98697318	14.80G	94.54	86720136(87.86%)	65241755(66.10%)	98	46
HS_3	98752510	91467200	13.72G	92.62	76308268(83.43%)	58479840(63.94%)	97.89	47
HS_4	103538010	95932680	14.39G	92.65	79104039(82.46%)	61294302(63.89%)	98.03	47
HS_5	102052138	93934712	14.09G	92.05	79665489(84.81%)	61666675(65.65%)	98.01	47
LS_1	96055584	88381776	13.26G	92.01	74133143(83.88%)	56910766(64.39%)	97.94	47
LS_2	104490176	96613540	14.49G	92.46	81564493(84.42%)	62716542(64.91%)	97.97	47
LS_3	104563076	96732276	14.51G	92.51	80292856(83.01%)	61533496(63.61%)	97.91	48
LS_4	97489234	90607448	13.59G	92.94	77626238(85.67%)	59625743(65.81%)	97.92	47
LS_5	98568188	90532848	13.58G	91.85	72713705(80.32%)	56124138(61.99%)	97.82	48
