# Supplementary material for: Analysis of Long Noncoding RNA and mRNA Expression Profiles of Testes with High and Low Sperm Motility in Domestic Pigeons (Columba livia)
Source: Genes (Basel). 2020 Mar 25;11(4):349. doi: 10.3390/genes11040349 (PMC7230152; doi:10.3390/genes11040349)
Supplement: Supplementary file 1 [file genes-11-00349-s001.zip › supplementary materials/Table S3.xlsx]

## Sheet: Sheet1
Supplymentary Table S3 The information for the identified lncRNAs.
class_code	Known/Novel	CPC_Score	CNCI_Score	chr	strand	start	end	t_name	num_exons	length	gene_id
u	novel	0.49172	-0.022528	NW_004973171.1	-	1	1524	MSTRG.1.1	1	1524	MSTRG.1
i	novel	0.0808705	-0.069632	NW_004973177.1	-	2030259	2035356	MSTRG.100.1	1	5098	MSTRG.100
o	novel	0.220268	-0.018432	NW_004973287.1	-	135929	141097	MSTRG.10002.1	2	508	MSTRG.10002
o	novel	0.0380005	-0.0376832	NW_004973287.1	+	167611	170036	MSTRG.10004.1	2	2198	MSTRG.10004
x	novel	0.0175717	-0.069632	NW_004973287.1	-	289919	300060	MSTRG.10009.1	2	263	MSTRG.10009
x	novel	0.111099	-0.077824	NW_004973287.1	+	300303	303808	MSTRG.10011.1	3	2378	MSTRG.10011
x	novel	0.0475242	-0.0004096	NW_004973287.1	+	301115	303808	MSTRG.10011.2	2	2620	MSTRG.10011
i	novel	0.0278157	-0.012288	NW_004973287.1	.	310625	311288	MSTRG.10013.1	1	664	MSTRG.10013
x	novel	0.0103784	-0.106906	NW_004973287.1	+	333630	333910	MSTRG.10016.1	2	228	MSTRG.10016
j	novel	0.289663	-0.032768	NW_004973188.1	-	1190759	1195253	MSTRG.1002.2	2	2448	MSTRG.1002
i	novel	0.0473838	-0.0004096	NW_004973287.1	+	452007	452656	MSTRG.10024.1	1	650	MSTRG.10024
i	novel	0.0435727	-0.053248	NW_004973287.1	+	460044	462364	MSTRG.10026.1	1	2321	MSTRG.10026
i	novel	0.156708	-0.038912	NW_004973287.1	+	508159	511072	MSTRG.10029.1	2	2684	MSTRG.10029
o	novel	0.220672	-0.212992	NW_004973188.1	-	1199636	1206839	MSTRG.1003.1	2	1986	MSTRG.1003
o	novel	0.308419	-0.0098304	NW_004973188.1	-	1199638	1206776	MSTRG.1003.2	2	6094	MSTRG.1003
i	novel	0.136111	-0.03072	NW_004973287.1	-	578614	583149	MSTRG.10030.1	1	4536	MSTRG.10030
u	novel	0.489769	-0.0360448	NW_004973287.1	-	847613	851253	MSTRG.10032.1	1	3641	MSTRG.10032
i	novel	0.00565029	-0.140083	NW_004973287.1	-	684689	686313	MSTRG.10035.1	2	330	MSTRG.10035
u	novel	0.0193961	-0.110592	NW_004973287.1	+	861925	862293	MSTRG.10042.1	1	369	MSTRG.10042
j	novel	0.109703	-0.0331776	NW_004973287.1	+	957843	959153	MSTRG.10047.2	2	1162	MSTRG.10047
u	novel	0.094305	-0.08192	NW_004973287.1	.	995402	996143	MSTRG.10053.1	1	742	MSTRG.10053
u	novel	0.0679501	-0.049152	NW_004973287.1	.	998122	1001132	MSTRG.10054.1	1	3011	MSTRG.10054
x	novel	0.146141	-0.0335872	NW_004973287.1	-	1033513	1037265	MSTRG.10058.1	2	2279	MSTRG.10058
u	novel	0.0820014	-0.0311296	NW_004973287.1	+	1256370	1259452	MSTRG.10061.1	1	3083	MSTRG.10061
x	novel	0.162029	-0.0421888	NW_004973287.1	+	1062133	1068405	MSTRG.10062.1	4	1432	MSTRG.10062
x	novel	0.0387583	-0.0004096	NW_004973287.1	+	1067839	1068290	MSTRG.10062.2	2	281	MSTRG.10062
i	novel	0.0199127	-0.0811008	NW_004973287.1	-	1127334	1128067	MSTRG.10065.1	2	655	MSTRG.10065
i	novel	0.067814	-0.012288	NW_004973287.1	+	1130003	1133785	MSTRG.10066.1	2	3706	MSTRG.10066
i	novel	0.192779	-0.053248	NW_004973287.1	+	1155154	1157484	MSTRG.10069.1	1	2331	MSTRG.10069
i	novel	0.0960729	-0.0724992	NW_004973287.1	+	1197032	1204966	MSTRG.10072.1	3	7803	MSTRG.10072
i	novel	0.109128	-0.0536576	NW_004973287.1	+	1249176	1250351	MSTRG.10074.1	2	1134	MSTRG.10074
x	novel	0.00346822	-0.094208	NW_004973287.1	+	1281920	1282226	MSTRG.10076.1	2	230	MSTRG.10076
j	novel	0.0345212	-0.0004096	NW_004973287.1	-	1366504	1369905	MSTRG.10085.1	4	834	MSTRG.10085
x	novel	8.31988e-06	-0.077824	NW_004973287.1	-	1452331	1453795	MSTRG.10092.2	2	277	MSTRG.10092
j	novel	0.260287	-0.101171	NW_004973287.1	-	1485078	1512148	MSTRG.10092.6	9	1673	MSTRG.10092
j	novel	0.274	-0.0684032	NW_004973287.1	+	1541898	1545533	MSTRG.10093.1	4	2269	MSTRG.10093
o	novel	0.101726	-0.0806912	NW_004973287.1	+	1543473	1545470	MSTRG.10093.3	2	1966	MSTRG.10093
x	novel	0.021411	-0.098304	NW_004973287.1	+	1543958	1545535	MSTRG.10093.4	2	1418	MSTRG.10093
x	novel	0.00923165	-0.0053248	NW_004973287.1	-	1556927	1557559	MSTRG.10096.1	2	274	MSTRG.10096
x	novel	0.1687	-0.0294912	NW_004973287.1	-	1563483	1565687	MSTRG.10098.1	2	2153	MSTRG.10098
x	novel	0.189415	-0.0372736	NW_004973287.1	-	1564484	1568077	MSTRG.10098.2	3	1289	MSTRG.10098
i	novel	0.0623296	-0.0131072	NW_004973177.1	-	2053595	2060634	MSTRG.101.1	1	7040	MSTRG.101
u	novel	0.166135	-0.02048	NW_004973287.1	-	1596487	1597307	MSTRG.10101.2	2	520	MSTRG.10101
j	novel	0.0139215	-0.111002	NW_004973287.1	-	1618949	1626752	MSTRG.10102.2	2	232	MSTRG.10102
j	novel	0.0698334	-0.06144	NW_004973287.1	-	1618949	1626752	MSTRG.10102.3	2	547	MSTRG.10102
j	novel	0.477276	-0.120013	NW_004973287.1	-	1618949	1626752	MSTRG.10102.4	3	680	MSTRG.10102
j	novel	0.0385576	-0.06144	NW_004973287.1	-	1618949	1626752	MSTRG.10102.5	3	458	MSTRG.10102
i	novel	0.100611	-0.0692224	NW_004973287.1	-	1608236	1611130	MSTRG.10103.1	2	2792	MSTRG.10103
i	novel	1.62437e-05	-0.104858	NW_004973287.1	+	1617026	1617606	MSTRG.10104.1	1	581	MSTRG.10104
j	novel	0.0216118	-0.012288	NW_004973287.1	+	1644671	1650381	MSTRG.10105.1	6	1239	MSTRG.10105
j	novel	0.315922	-0.0393216	NW_004973287.1	+	1644692	1650093	MSTRG.10105.3	4	861	MSTRG.10105
j	novel	0.242538	-0.045056	NW_004973287.1	+	1644699	1650379	MSTRG.10105.4	4	1161	MSTRG.10105
j	novel	0.0254797	-0.012288	NW_004973287.1	+	1644711	1650389	MSTRG.10105.5	6	1207	MSTRG.10105
j	novel	0.064764	-0.077824	NW_004973287.1	-	1647520	1652739	MSTRG.10106.3	3	2772	MSTRG.10106
j	novel	0.0570491	-0.0008192	NW_004973287.1	-	1647520	1652739	MSTRG.10106.4	3	1050	MSTRG.10106
j	novel	0.0632499	-0.0466944	NW_004973287.1	-	1647520	1652739	MSTRG.10106.5	3	1975	MSTRG.10106
x	novel	0.42204	-0.053248	NW_004973287.1	+	1680316	1685458	MSTRG.10109.1	2	1968	MSTRG.10109
x	novel	0.422788	-0.0442368	NW_004973287.1	+	1680365	1683327	MSTRG.10109.2	2	1691	MSTRG.10109
i	novel	0.0151766	-0.008192	NW_004973188.1	-	1400569	1401370	MSTRG.1011.1	1	802	MSTRG.1011
u	novel	0.0291409	-0.008192	NW_004973287.1	+	1778559	1779270	MSTRG.10119.1	1	712	MSTRG.10119
i	novel	0.174897	-0.0004096	NW_004973188.1	+	1423851	1435939	MSTRG.1012.1	2	12030	MSTRG.1012
o	novel	0.0334484	-0.059392	NW_004973287.1	-	1797859	1891536	MSTRG.10121.3	3	1820	MSTRG.10121
o	novel	0.0552017	-0.0606208	NW_004973287.1	+	1862716	1873371	MSTRG.10126.4	2	596	MSTRG.10126
o	novel	0.179234	-0.0888832	NW_004973287.1	+	1862716	1873413	MSTRG.10126.5	2	3324	MSTRG.10126
j	novel	0.0602668	-0.018432	NW_004973287.1	-	1892824	1931903	MSTRG.10127.2	5	2128	MSTRG.10127
j	novel	0.098731	-0.0708608	NW_004973287.1	-	1892835	1931734	MSTRG.10127.3	5	2234	MSTRG.10127
x	novel	0.112451	-0.108544	NW_004973287.1	+	1957514	1961767	MSTRG.10132.1	2	2985	MSTRG.10132
x	novel	0.0967866	-0.111002	NW_004973287.1	+	1957514	1961782	MSTRG.10132.2	2	3286	MSTRG.10132
j	novel	0.206353	-0.0565248	NW_004973287.1	-	2043377	2062549	MSTRG.10135.1	3	5334	MSTRG.10135
j	novel	0.0327494	-0.08192	NW_004973287.1	-	2048539	2062522	MSTRG.10135.10	3	1912	MSTRG.10135
j	novel	0.311237	-0.0331776	NW_004973287.1	-	2045656	2062522	MSTRG.10135.6	2	4685	MSTRG.10135
o	novel	0.232656	-0.0512	NW_004973287.1	+	2104277	2114730	MSTRG.10138.1	2	4254	MSTRG.10138
u	novel	0.126828	-0.0729088	NW_004973287.1	-	2114023	2114730	MSTRG.10139.1	1	708	MSTRG.10139
j	novel	0.0875579	-0.0569344	NW_004973188.1	+	1459353	1528900	MSTRG.1014.10	8	13401	MSTRG.1014
j	novel	0.113649	-0.0569344	NW_004973188.1	+	1459353	1528906	MSTRG.1014.11	9	14761	MSTRG.1014
o	novel	0.461948	-0.0229376	NW_004973188.1	+	1469836	1477222	MSTRG.1014.26	2	7365	MSTRG.1014
j	novel	0.195376	-0.0229376	NW_004973188.1	+	1459353	1490255	MSTRG.1014.4	6	1017	MSTRG.1014
j	novel	0.180002	-0.0303104	NW_004973188.1	+	1459353	1490255	MSTRG.1014.5	6	1035	MSTRG.1014
j	novel	0.113649	-0.0569344	NW_004973188.1	+	1459353	1528906	MSTRG.1014.9	8	14644	MSTRG.1014
u	novel	0.012495	-0.0004096	NW_004973288.1	.	15305	15627	MSTRG.10140.1	1	323	MSTRG.10140
u	novel	0.113028	-0.0151552	NW_004973288.1	.	17516	18213	MSTRG.10141.1	1	698	MSTRG.10141
u	novel	0.060483	-0.0004096	NW_004973289.1	.	135395	135929	MSTRG.10148.1	1	535	MSTRG.10148
o	novel	0.0396983	-0.0098304	NW_004973289.1	-	336692	347135	MSTRG.10149.3	2	10325	MSTRG.10149
o	novel	0.0396983	-0.0098304	NW_004973289.1	-	336692	347135	MSTRG.10149.4	2	9058	MSTRG.10149
i	novel	0.37465	-0.04096	NW_004973188.1	+	1528967	1531453	MSTRG.1015.1	2	2451	MSTRG.1015
i	novel	0.034834	-0.04096	NW_004973289.1	+	156504	158737	MSTRG.10150.1	1	2234	MSTRG.10150
u	novel	0.105158	-0.0765952	NW_004973289.1	-	347710	351834	MSTRG.10152.1	1	4125	MSTRG.10152
j	novel	0.130292	-0.008192	NW_004973289.1	-	374332	404476	MSTRG.10153.3	4	5953	MSTRG.10153
j	novel	0.0254814	-0.04096	NW_004973289.1	-	383621	404957	MSTRG.10153.4	3	1236	MSTRG.10153
i	novel	0.116912	-0.008192	NW_004973289.1	.	422715	425536	MSTRG.10155.1	1	2822	MSTRG.10155
i	novel	0.0213878	-0.0425984	NW_004973289.1	.	429322	430202	MSTRG.10156.1	1	881	MSTRG.10156
i	novel	0.0190584	-0.045056	NW_004973289.1	.	543171	543655	MSTRG.10157.1	1	485	MSTRG.10157
i	novel	0.0102514	-0.0004096	NW_004973289.1	.	658235	658676	MSTRG.10159.1	1	442	MSTRG.10159
u	novel	0.107773	-0.0004096	NW_004973289.1	.	808810	809454	MSTRG.10160.1	1	645	MSTRG.10160
j	novel	0.367805	-0.002048	NW_004973289.1	+	1062725	1067464	MSTRG.10161.3	2	2185	MSTRG.10161
u	novel	0.0492568	-0.0847872	NW_004973289.1	-	1067486	1068296	MSTRG.10162.1	2	773	MSTRG.10162
j	novel	0.00954638	-0.0385024	NW_004973289.1	-	1071394	1077645	MSTRG.10167.2	3	622	MSTRG.10167
u	novel	0.0884988	-0.02048	NW_004973289.1	.	1104656	1106098	MSTRG.10168.1	1	1443	MSTRG.10168
i	novel	0.246842	-0.118784	NW_004973188.1	+	1554112	1562351	MSTRG.1017.1	2	8173	MSTRG.1017
j	novel	0.101776	-0.0557056	NW_004973289.1	+	1134116	1157494	MSTRG.10170.1	4	15288	MSTRG.10170
j	novel	0.114015	-0.0524288	NW_004973289.1	+	1134116	1146733	MSTRG.10170.2	2	12377	MSTRG.10170
j	novel	0.114015	-0.0524288	NW_004973289.1	+	1134128	1146696	MSTRG.10170.4	2	12208	MSTRG.10170
o	novel	0.117544	-0.0524288	NW_004973289.1	+	1134153	1146693	MSTRG.10170.5	3	4535	MSTRG.10170
j	novel	0.138365	-0.0585728	NW_004973289.1	+	1134159	1153815	MSTRG.10170.6	2	15814	MSTRG.10170
i	novel	0.0314297	-0.180224	NW_004973289.1	.	1210092	1211449	MSTRG.10173.1	1	1358	MSTRG.10173
u	novel	0.179116	-0.0360448	NW_004973289.1	.	1276650	1276875	MSTRG.10174.1	1	226	MSTRG.10174
j	novel	0.0335068	-0.06144	NW_004973289.1	-	1362391	1380521	MSTRG.10176.1	4	1417	MSTRG.10176
i	novel	0.0330337	-0.110592	NW_004973289.1	+	1366408	1367763	MSTRG.10177.1	2	1320	MSTRG.10177
u	novel	0.0663325	-0.0004096	NW_004973289.1	.	1546997	1547249	MSTRG.10179.1	1	253	MSTRG.10179
j	novel	0.169163	-0.004096	NW_004973289.1	+	1381082	1421673	MSTRG.10180.10	7	4225	MSTRG.10180
j	novel	0.160232	-0.006144	NW_004973289.1	+	1398836	1420816	MSTRG.10180.13	4	1556	MSTRG.10180
x	novel	0.149141	-0.0278528	NW_004973289.1	-	1717234	1719457	MSTRG.10185.1	2	2169	MSTRG.10185
u	novel	0.0302557	-0.0565248	NW_004973290.1	+	18217	19862	MSTRG.10190.1	1	1646	MSTRG.10190
u	novel	0.0790863	-0.008192	NW_004973290.1	.	27892	28255	MSTRG.10191.1	1	364	MSTRG.10191
u	novel	0.0358808	-0.016384	NW_004973290.1	.	77569	78825	MSTRG.10194.1	1	1257	MSTRG.10194
u	novel	0.328531	-0.065536	NW_004973290.1	+	112598	117365	MSTRG.10197.1	2	1290	MSTRG.10197
i	novel	0.154285	-0.02048	NW_004973177.1	+	2117306	2138193	MSTRG.102.1	2	20865	MSTRG.102
j	novel	0.145857	-0.004096	NW_004973290.1	+	386414	406634	MSTRG.10203.4	2	17629	MSTRG.10203
j	novel	0.243657	-0.208896	NW_004973290.1	-	458934	469716	MSTRG.10204.3	2	1142	MSTRG.10204
i	novel	0.0123863	-0.04096	NW_004973290.1	.	656532	657266	MSTRG.10209.1	1	735	MSTRG.10209
i	novel	0.200688	-0.0602112	NW_004973188.1	+	1656200	1668055	MSTRG.1021.1	2	11803	MSTRG.1021
u	novel	0.0134516	-0.077824	NW_004973290.1	.	664989	665455	MSTRG.10210.1	1	467	MSTRG.10210
j	novel	0.182668	-0.0053248	NW_004973188.1	+	1730816	1737733	MSTRG.1022.1	4	2188	MSTRG.1022
x	novel	0.0287335	-0.0753664	NW_004973290.1	+	950175	952906	MSTRG.10236.1	2	1666	MSTRG.10236
x	novel	0.0488685	-0.0753664	NW_004973290.1	+	950197	955878	MSTRG.10236.3	2	3490	MSTRG.10236
x	novel	0.047079	-0.0561152	NW_004973290.1	+	953019	955878	MSTRG.10236.4	2	2385	MSTRG.10236
j	novel	0.0531615	-0.0458752	NW_004973188.1	-	1784156	1791902	MSTRG.1025.1	4	4136	MSTRG.1025
j	novel	0.0354623	-0.006144	NW_004973290.1	+	1132222	1136650	MSTRG.10250.1	2	361	MSTRG.10250
j	novel	0.274725	-0.069632	NW_004973290.1	+	1133428	1136659	MSTRG.10250.2	2	1703	MSTRG.10250
j	novel	0.0324987	-0.0438272	NW_004973290.1	+	1133445	1136650	MSTRG.10250.3	3	575	MSTRG.10250
o	novel	0.025828	-0.036864	NW_004973290.1	+	1382792	1388719	MSTRG.10260.1	2	3496	MSTRG.10260
o	novel	0.0111492	-0.016384	NW_004973290.1	+	1382798	1386459	MSTRG.10260.2	3	1086	MSTRG.10260
u	novel	0.103288	-0.0155648	NW_004973290.1	+	1389425	1392544	MSTRG.10261.1	1	3120	MSTRG.10261
u	novel	0.0174698	-0.032768	NW_004973290.1	.	1394154	1395719	MSTRG.10262.1	1	1566	MSTRG.10262
i	novel	0.0148636	-0.0004096	NW_004973290.1	.	1459678	1459900	MSTRG.10265.1	1	223	MSTRG.10265
i	novel	0.35269	-0.0057344	NW_004973290.1	.	1477252	1483695	MSTRG.10266.1	1	6444	MSTRG.10266
i	novel	0.100503	-0.0618496	NW_004973188.1	-	1821891	1826026	MSTRG.1027.1	2	4025	MSTRG.1027
i	novel	0.109969	-0.0241664	NW_004973188.1	-	1823866	1826060	MSTRG.1027.2	2	2084	MSTRG.1027
i	novel	0.30661	-0.0294912	NW_004973290.1	+	1564517	1598589	MSTRG.10270.1	2	15791	MSTRG.10270
i	novel	0.0104364	-0.0004096	NW_004973290.1	.	1662751	1663081	MSTRG.10271.1	1	331	MSTRG.10271
j	novel	0.0269731	-0.006144	NW_004973290.1	-	1881597	2014413	MSTRG.10277.5	4	1342	MSTRG.10277
i	novel	0.0855637	-0.04096	NW_004973290.1	-	1981564	2001368	MSTRG.10278.1	2	3841	MSTRG.10278
i	novel	0.100496	-0.126976	NW_004973290.1	-	2010388	2012873	MSTRG.10279.1	1	2486	MSTRG.10279
i	novel	0.191636	-0.0008192	NW_004973188.1	-	1900586	1908790	MSTRG.1029.1	1	8205	MSTRG.1029
i	novel	0.0485456	-0.0397312	NW_004973290.1	-	2767671	2769026	MSTRG.10291.1	2	938	MSTRG.10291
i	novel	0.138249	-0.04096	NW_004973177.1	-	2117306	2138193	MSTRG.103.1	1	20888	MSTRG.103
u	novel	0.276088	-0.0004096	NW_004973188.1	-	1947788	1954580	MSTRG.1030.1	1	6793	MSTRG.1030
u	novel	0.106803	-0.008192	NW_004973290.1	+	2997988	3003196	MSTRG.10300.1	1	5209	MSTRG.10300
u	novel	0.155051	-0.0794624	NW_004973290.1	.	3084039	3086000	MSTRG.10302.1	1	1962	MSTRG.10302
u	novel	0.091253	-0.032768	NW_004973290.1	+	3101958	3103251	MSTRG.10303.1	1	1294	MSTRG.10303
i	novel	0.307307	-0.04096	NW_004973290.1	.	3695533	3696023	MSTRG.10310.1	1	491	MSTRG.10310
i	novel	0.0325297	-0.024576	NW_004973290.1	-	3720428	3722610	MSTRG.10311.1	1	2183	MSTRG.10311
i	novel	0.00808285	-0.0004096	NW_004973290.1	-	3723383	3723616	MSTRG.10312.1	1	234	MSTRG.10312
i	novel	0.135551	-0.04096	NW_004973290.1	.	3767654	3768373	MSTRG.10315.1	1	720	MSTRG.10315
i	novel	0.00613493	-0.0004096	NW_004973290.1	.	3770987	3771485	MSTRG.10316.1	1	499	MSTRG.10316
j	novel	0.0657841	-0.024576	NW_004973290.1	+	3824261	3828599	MSTRG.10318.1	4	743	MSTRG.10318
u	novel	0.464212	-0.0684032	NW_004973290.1	.	4114221	4125135	MSTRG.10331.1	1	10915	MSTRG.10331
u	novel	0.426178	-0.0196608	NW_004973290.1	-	4125662	4129602	MSTRG.10332.1	1	3941	MSTRG.10332
u	novel	0.149376	-0.0196608	NW_004973290.1	-	4125692	4129602	MSTRG.10332.2	2	2237	MSTRG.10332
o	novel	0.0369421	-0.0323584	NW_004973290.1	+	4129960	4130999	MSTRG.10333.1	2	378	MSTRG.10333
u	novel	0.0244987	-0.028672	NW_004973290.1	.	4179281	4179755	MSTRG.10337.1	1	475	MSTRG.10337
j	novel	0.351089	-0.0159744	NW_004973290.1	+	4350509	4374745	MSTRG.10343.1	2	10167	MSTRG.10343
j	novel	0.108935	-0.0557056	NW_004973290.1	+	4350509	4374749	MSTRG.10343.2	4	7559	MSTRG.10343
u	novel	0.0121232	-0.0241664	NW_004973290.1	.	4381545	4381983	MSTRG.10347.1	1	439	MSTRG.10347
u	novel	0.180459	-0.04096	NW_004973188.1	-	2108222	2127946	MSTRG.1035.1	2	8977	MSTRG.1035
i	novel	0.165173	-0.04096	NW_004973290.1	-	4821081	4823511	MSTRG.10366.1	1	2431	MSTRG.10366
u	novel	0.0400524	-0.0090112	NW_004973188.1	+	2120632	2128919	MSTRG.1037.1	2	8239	MSTRG.1037
j	novel	0.035089	-0.016384	NW_004973290.1	-	5271730	5293527	MSTRG.10373.5	4	1874	MSTRG.10373
j	novel	0.0491952	-0.016384	NW_004973290.1	-	5289233	5293527	MSTRG.10373.6	2	1562	MSTRG.10373
j	novel	0.15935	-0.0622592	NW_004973290.1	+	5482743	5498622	MSTRG.10375.2	4	10329	MSTRG.10375
o	novel	0.284304	-0.06144	NW_004973188.1	+	2173938	2187539	MSTRG.1038.2	2	13257	MSTRG.1038
j	novel	0.457651	-0.053248	NW_004973290.1	+	5526223	5535282	MSTRG.10380.5	5	2385	MSTRG.10380
j	novel	0.0468548	-0.135168	NW_004973290.1	-	5571529	5583963	MSTRG.10385.1	3	1029	MSTRG.10385
j	novel	0.0792818	-0.0004096	NW_004973290.1	-	5571529	5574606	MSTRG.10385.2	4	713	MSTRG.10385
x	novel	0.132472	-0.0425984	NW_004973188.1	-	2187603	2201920	MSTRG.1039.1	1	14318	MSTRG.1039
j	novel	0.0529948	-0.0008192	NW_004973290.1	-	5706400	5718673	MSTRG.10392.10	7	3619	MSTRG.10392
j	novel	0.239459	-0.1024	NW_004973290.1	-	5708729	5718674	MSTRG.10392.11	4	1048	MSTRG.10392
x	novel	0.0447386	-0.0303104	NW_004973290.1	-	5720402	5731822	MSTRG.10395.1	2	6026	MSTRG.10395
u	novel	0.0436933	-0.107315	NW_004973290.1	-	5720402	5726060	MSTRG.10395.2	2	3531	MSTRG.10395
u	novel	0.024632	-0.0495616	NW_004973188.1	-	2252924	2257659	MSTRG.1040.5	2	1967	MSTRG.1040
u	novel	0.0284186	-0.0548864	NW_004973188.1	-	2252924	2257659	MSTRG.1040.6	3	1150	MSTRG.1040
u	novel	0.0322365	-0.0622592	NW_004973188.1	-	2252925	2257637	MSTRG.1040.7	2	1255	MSTRG.1040
i	novel	0.0549369	-0.0274432	NW_004973290.1	+	6426407	6432054	MSTRG.10404.1	1	5648	MSTRG.10404
u	novel	0.0197948	-0.028672	NW_004973290.1	+	6504252	6505357	MSTRG.10405.1	2	760	MSTRG.10405
u	novel	0.0222693	-0.0438272	NW_004973290.1	+	6504278	6505351	MSTRG.10405.2	2	841	MSTRG.10405
j	novel	0.0438296	-0.086016	NW_004973290.1	+	6559325	6574229	MSTRG.10409.1	3	1953	MSTRG.10409
j	novel	0.0230762	-0.053248	NW_004973290.1	+	6559811	6563381	MSTRG.10409.2	2	1748	MSTRG.10409
u	novel	0.14131	-0.004096	NW_004973290.1	+	6774453	6777362	MSTRG.10413.1	1	2910	MSTRG.10413
j	novel	0.473186	-0.032768	NW_004973290.1	-	7018707	7051104	MSTRG.10416.1	5	1169	MSTRG.10416
j	novel	0.101971	-0.0147456	NW_004973290.1	+	7073364	7078072	MSTRG.10420.1	2	2191	MSTRG.10420
j	novel	0.109797	-0.0147456	NW_004973290.1	+	7073371	7077785	MSTRG.10420.2	2	1876	MSTRG.10420
o	novel	0.157295	-0.004096	NW_004973290.1	+	7073371	7077785	MSTRG.10420.3	2	827	MSTRG.10420
j	novel	0.168389	-0.0192512	NW_004973290.1	+	7073483	7077785	MSTRG.10420.4	2	902	MSTRG.10420
u	novel	0.04095	-0.0004096	NW_004973290.1	.	7136501	7136928	MSTRG.10422.1	1	428	MSTRG.10422
j	novel	0.0146918	-0.0241664	NW_004973290.1	-	7286779	7288845	MSTRG.10428.2	2	428	MSTRG.10428
i	novel	0.0117752	-0.053248	NW_004973290.1	.	7887784	7888122	MSTRG.10440.1	1	339	MSTRG.10440
j	novel	0.147596	-0.098304	NW_004973290.1	+	8063512	8068616	MSTRG.10442.1	3	832	MSTRG.10442
i	novel	0.0956166	-0.02048	NW_004973290.1	+	8118935	8120603	MSTRG.10444.1	1	1669	MSTRG.10444
j	novel	0.139912	-0.036864	NW_004973290.1	+	8153400	8163432	MSTRG.10445.1	3	1254	MSTRG.10445
u	novel	0.160114	-0.119194	NW_004973290.1	+	8252412	8253495	MSTRG.10452.1	1	1084	MSTRG.10452
u	novel	0.0836958	-0.0192512	NW_004973290.1	.	8405868	8407447	MSTRG.10454.1	1	1580	MSTRG.10454
u	novel	0.0159632	-0.0139264	NW_004973290.1	.	8414733	8415863	MSTRG.10455.1	1	1131	MSTRG.10455
j	novel	0.278044	-0.0237568	NW_004973290.1	+	8421361	8426727	MSTRG.10456.1	3	1524	MSTRG.10456
i	novel	0.0121594	-0.0258048	NW_004973290.1	-	8503064	8503518	MSTRG.10459.1	1	455	MSTRG.10459
x	novel	0.0358753	-0.034816	NW_004973290.1	-	11987699	11990425	MSTRG.10474.1	2	226	MSTRG.10474
j	novel	0.0190604	-0.077824	NW_004973290.1	-	12022644	12027791	MSTRG.10475.2	4	862	MSTRG.10475
i	novel	0.0572677	-0.016384	NW_004973290.1	+	12146180	12158948	MSTRG.10478.1	1	12769	MSTRG.10478
j	novel	0.268815	-0.196608	NW_004973290.1	-	9407554	9806540	MSTRG.10480.1	5	573	MSTRG.10480
j	novel	0.104917	-0.0098304	NW_004973290.1	-	9848452	9878553	MSTRG.10480.21	4	930	MSTRG.10480
j	novel	0.114574	-0.057344	NW_004973290.1	-	9883817	9965510	MSTRG.10480.23	2	9510	MSTRG.10480
j	novel	0.0540243	-0.004096	NW_004973290.1	-	9656228	9804306	MSTRG.10480.3	2	1122	MSTRG.10480
j	novel	0.322465	-0.053248	NW_004973290.1	-	9820946	9878553	MSTRG.10480.8	8	6405	MSTRG.10480
j	novel	0.0182854	-0.053248	NW_004973290.1	-	9820946	9878553	MSTRG.10480.9	7	702	MSTRG.10480
j	novel	0.224373	-0.0294912	NW_004973290.1	+	9804431	9816250	MSTRG.10485.1	3	6372	MSTRG.10485
j	novel	0.0660965	-0.04096	NW_004973290.1	-	9993413	9995655	MSTRG.10490.1	2	773	MSTRG.10490
u	novel	0.0078082	-0.0004096	NW_004973290.1	.	10033620	10034099	MSTRG.10493.1	1	480	MSTRG.10493
u	novel	0.122949	-0.0004096	NW_004973290.1	.	10049058	10049829	MSTRG.10494.1	1	772	MSTRG.10494
u	novel	0.025848	-0.0057344	NW_004973290.1	.	10092290	10095613	MSTRG.10496.1	1	3324	MSTRG.10496
u	novel	0.10495	-0.02048	NW_004973290.1	.	10120360	10121666	MSTRG.10497.1	1	1307	MSTRG.10497
i	novel	0.0789334	-0.086016	NW_004973177.1	-	2231647	2246560	MSTRG.105.1	2	13195	MSTRG.105
i	novel	0.0638585	-0.0282624	NW_004973188.1	+	2798540	2802081	MSTRG.1050.1	1	3542	MSTRG.1050
u	novel	0.136755	-0.094208	NW_004973290.1	-	10437040	10441151	MSTRG.10500.1	2	1101	MSTRG.10500
u	novel	0.0353294	-0.0004096	NW_004973290.1	.	10452961	10453415	MSTRG.10501.1	1	455	MSTRG.10501
u	novel	0.0549744	-0.0331776	NW_004973290.1	.	10529110	10530593	MSTRG.10502.1	1	1484	MSTRG.10502
i	novel	0.0647154	-0.0045056	NW_004973290.1	+	11228261	11240633	MSTRG.10507.1	2	1965	MSTRG.10507
i	novel	0.110739	-0.008192	NW_004973188.1	+	2802243	2807003	MSTRG.1051.1	2	2113	MSTRG.1051
j	novel	0.0726986	-0.0303104	NW_004973290.1	-	11732119	11738365	MSTRG.10510.1	2	2246	MSTRG.10510
i	novel	0.0411025	-0.0356352	NW_004973290.1	.	11893388	11893912	MSTRG.10513.1	1	525	MSTRG.10513
i	novel	0.0335281	-0.0577536	NW_004973290.1	.	11894707	11894976	MSTRG.10514.1	1	270	MSTRG.10514
i	novel	0.123812	-0.0790528	NW_004973290.1	-	11897356	11898803	MSTRG.10515.1	1	1448	MSTRG.10515
j	novel	0.04056	-0.032768	NW_004973290.1	+	11899496	11903401	MSTRG.10516.4	2	838	MSTRG.10516
j	novel	0.146006	-0.0086016	NW_004973290.1	-	11970477	11973076	MSTRG.10518.1	3	1167	MSTRG.10518
i	novel	0.136632	-0.0487424	NW_004973290.1	-	13727122	13734546	MSTRG.10520.1	1	7425	MSTRG.10520
j	novel	0.175745	-0.0073728	NW_004973290.1	-	13794067	13811362	MSTRG.10522.1	3	1203	MSTRG.10522
i	novel	0.0238616	-0.0217088	NW_004973290.1	.	13974041	13974279	MSTRG.10528.1	1	239	MSTRG.10528
i	novel	0.0628817	-0.1024	NW_004973290.1	.	12297041	12297734	MSTRG.10533.1	1	694	MSTRG.10533
i	novel	0.0455359	-0.0077824	NW_004973290.1	.	12481768	12482365	MSTRG.10534.1	1	598	MSTRG.10534
i	novel	0.0583399	-0.28672	NW_004973290.1	+	12596854	12601394	MSTRG.10537.1	1	4541	MSTRG.10537
i	novel	0.467085	-0.018432	NW_004973188.1	.	2491592	2492192	MSTRG.1054.1	1	601	MSTRG.1054
j	novel	0.0398943	-0.014336	NW_004973290.1	+	12755040	12765026	MSTRG.10543.1	2	4935	MSTRG.10543
j	novel	0.0403219	-0.016384	NW_004973290.1	+	12755040	12765026	MSTRG.10543.2	3	4673	MSTRG.10543
j	novel	0.231643	-0.014336	NW_004973290.1	+	12755995	12767392	MSTRG.10543.3	2	10731	MSTRG.10543
o	novel	0.00697491	-0.0036864	NW_004973290.1	+	13006298	13447386	MSTRG.10550.1	2	596	MSTRG.10550
i	novel	0.136905	-0.0126976	NW_004973290.1	-	13113440	13127090	MSTRG.10551.1	1	13651	MSTRG.10551
i	novel	0.270138	-0.012288	NW_004973290.1	-	13166959	13168126	MSTRG.10555.1	1	1168	MSTRG.10555
u	novel	0.185526	-0.0290816	NW_004973290.1	-	13515674	13520518	MSTRG.10557.1	1	4845	MSTRG.10557
u	novel	0.057162	-0.0516096	NW_004973290.1	.	13555641	13557478	MSTRG.10559.1	1	1838	MSTRG.10559
u	novel	0.0770763	-0.0360448	NW_004973290.1	+	14075416	14080693	MSTRG.10566.1	1	5278	MSTRG.10566
u	novel	0.0257555	-0.0241664	NW_004973290.1	+	14292052	14292606	MSTRG.10569.1	1	555	MSTRG.10569
j	novel	0.245694	-0.0151552	NW_004973290.1	-	14296421	14409199	MSTRG.10570.3	7	3228	MSTRG.10570
u	novel	0.126168	-0.0544768	NW_004973290.1	-	14326290	14327399	MSTRG.10571.1	1	1110	MSTRG.10571
u	novel	0.0593566	-0.0004096	NW_004973290.1	+	14326290	14327399	MSTRG.10572.1	1	1110	MSTRG.10572
j	novel	0.0308358	-0.026624	NW_004973290.1	-	14347841	14354709	MSTRG.10574.1	2	1612	MSTRG.10574
j	novel	0.102935	-0.04096	NW_004973188.1	+	2650164	2658982	MSTRG.1058.1	3	6387	MSTRG.1058
o	novel	0.035206	-0.045056	NW_004973188.1	+	2650167	2658503	MSTRG.1058.2	2	2768	MSTRG.1058
i	novel	0.0356774	-0.004096	NW_004973290.1	.	14591696	14592101	MSTRG.10589.1	1	406	MSTRG.10589
i	novel	0.0145961	-0.0004096	NW_004973290.1	.	14600712	14600961	MSTRG.10590.1	1	250	MSTRG.10590
j	novel	0.186533	-0.0335872	NW_004973290.1	-	14641583	14647072	MSTRG.10592.2	4	1218	MSTRG.10592
i	novel	0.0719893	-0.0004096	NW_004973290.1	.	14732562	14733892	MSTRG.10596.1	1	1331	MSTRG.10596
i	novel	0.0263054	-0.04096	NW_004973290.1	-	14905446	14905932	MSTRG.10612.1	1	487	MSTRG.10612
i	novel	0.0487495	-0.0004096	NW_004973188.1	.	2717952	2718549	MSTRG.1062.1	1	598	MSTRG.1062
i	novel	0.0560074	-0.116326	NW_004973290.1	-	15024714	15024919	MSTRG.10622.1	1	206	MSTRG.10622
j	novel	0.223367	-0.0602112	NW_004973290.1	-	15378057	15490511	MSTRG.10634.1	5	10017	MSTRG.10634
j	novel	0.0469588	-0.049152	NW_004973290.1	-	15460067	15467628	MSTRG.10634.10	2	3833	MSTRG.10634
j	novel	0.332603	-0.0602112	NW_004973290.1	-	15378140	15445369	MSTRG.10634.6	3	17918	MSTRG.10634
o	novel	0.123688	-0.053248	NW_004973290.1	-	15445465	15475647	MSTRG.10636.1	2	2963	MSTRG.10636
u	novel	0.457921	-0.0761856	NW_004973290.1	+	15445496	15452939	MSTRG.10637.1	1	7444	MSTRG.10637
j	novel	0.158118	-0.016384	NW_004973290.1	-	15660856	15680429	MSTRG.10641.2	8	10832	MSTRG.10641
i	novel	0.036405	-0.139264	NW_004973290.1	.	15666207	15666900	MSTRG.10643.1	1	694	MSTRG.10643
i	novel	0.00520519	-0.09216	NW_004973290.1	.	15715574	15715982	MSTRG.10646.1	1	409	MSTRG.10646
u	novel	0.113187	-0.016384	NW_004973290.1	+	15776768	15777235	MSTRG.10649.2	2	286	MSTRG.10649
j	novel	0.165233	-0.0872448	NW_004973188.1	-	2881258	2915482	MSTRG.1065.1	4	2899	MSTRG.1065
j	novel	0.0966067	-0.024576	NW_004973188.1	-	2881731	2916751	MSTRG.1065.2	4	11283	MSTRG.1065
j	novel	0.0868819	-0.0241664	NW_004973188.1	-	2904553	2916751	MSTRG.1065.3	4	2213	MSTRG.1065
j	novel	0.107673	-0.016384	NW_004973188.1	-	2906017	2916751	MSTRG.1065.4	5	840	MSTRG.1065
j	novel	0.0495462	-0.06144	NW_004973188.1	-	2906017	2916751	MSTRG.1065.5	4	745	MSTRG.1065
u	novel	0.0285501	-0.077824	NW_004973290.1	.	16052455	16053937	MSTRG.10650.1	1	1483	MSTRG.10650
u	novel	0.0287026	-0.0868352	NW_004973290.1	.	16054274	16055827	MSTRG.10651.1	1	1554	MSTRG.10651
o	novel	0.402057	-0.0086016	NW_004973290.1	+	15786411	15789090	MSTRG.10653.1	2	804	MSTRG.10653
o	novel	0.262884	-0.0376832	NW_004973290.1	+	15786411	15789321	MSTRG.10653.2	2	2777	MSTRG.10653
o	novel	0.163678	-0.130253	NW_004973290.1	+	15786411	15793360	MSTRG.10653.3	2	537	MSTRG.10653
j	novel	0.392924	-0.0487424	NW_004973290.1	+	15786417	15789087	MSTRG.10653.4	3	695	MSTRG.10653
j	novel	0.0559697	-0.147046	NW_004973290.1	+	15814526	15817892	MSTRG.10655.1	2	936	MSTRG.10655
j	novel	0.0863233	-0.0258048	NW_004973290.1	+	15814526	15817244	MSTRG.10655.2	3	514	MSTRG.10655
o	novel	0.0587917	-0.094208	NW_004973290.1	+	15814532	15817575	MSTRG.10655.3	2	792	MSTRG.10655
j	novel	0.0434164	-0.0524288	NW_004973290.1	+	15814532	15817882	MSTRG.10655.4	3	495	MSTRG.10655
j	novel	0.0702228	-0.04096	NW_004973290.1	+	15814532	15817575	MSTRG.10655.5	2	933	MSTRG.10655
j	novel	0.429445	-0.026624	NW_004973290.1	-	15816773	15826537	MSTRG.10656.1	4	1834	MSTRG.10656
j	novel	0.321202	-0.0585728	NW_004973290.1	-	15816972	15840257	MSTRG.10656.2	3	3286	MSTRG.10656
u	novel	0.00871864	-0.0192512	NW_004973290.1	+	15824419	15851190	MSTRG.10658.1	2	441	MSTRG.10658
o	novel	0.180246	-0.036864	NW_004973290.1	+	15832831	15878361	MSTRG.10659.1	2	339	MSTRG.10659
i	novel	0.00703247	-0.0208896	NW_004973290.1	-	15878179	15878480	MSTRG.10661.1	1	302	MSTRG.10661
i	novel	0.129439	-0.0188416	NW_004973290.1	+	15924934	15927255	MSTRG.10662.1	2	2292	MSTRG.10662
u	novel	0.0980996	-0.008192	NW_004973290.1	-	16549684	16551630	MSTRG.10666.1	2	643	MSTRG.10666
j	novel	0.124116	-0.0237568	NW_004973290.1	-	16182652	16184740	MSTRG.10667.3	2	1217	MSTRG.10667
u	novel	0.137398	-0.0692224	NW_004973290.1	-	16251101	16256904	MSTRG.10673.1	1	5804	MSTRG.10673
i	novel	0.0256952	-0.002048	NW_004973290.1	-	16260769	16263305	MSTRG.10674.1	2	2466	MSTRG.10674
o	novel	0.0646801	-0.0159744	NW_004973290.1	+	16325078	16327330	MSTRG.10675.2	2	969	MSTRG.10675
o	novel	0.157781	-0.0012288	NW_004973290.1	+	16325876	16327399	MSTRG.10675.3	2	1503	MSTRG.10675
u	novel	0.025817	-0.0004096	NW_004973188.1	.	3029213	3029525	MSTRG.1068.1	1	313	MSTRG.1068
i	novel	0.127621	-0.0151552	NW_004973290.1	+	16392913	16393749	MSTRG.10680.1	1	837	MSTRG.10680
u	novel	0.207478	-0.0856064	NW_004973290.1	.	16635247	16635692	MSTRG.10682.1	1	446	MSTRG.10682
i	novel	0.162955	-0.098304	NW_004973290.1	.	16697200	16697596	MSTRG.10684.1	1	397	MSTRG.10684
i	novel	0.00844609	-0.0004096	NW_004973290.1	.	16702224	16702475	MSTRG.10685.1	1	252	MSTRG.10685
u	novel	0.0915969	-0.0004096	NW_004973290.1	.	16758923	16759274	MSTRG.10689.1	1	352	MSTRG.10689
j	novel	0.00510628	-0.190874	NW_004973291.1	-	1541	3040	MSTRG.10691.2	6	514	MSTRG.10691
j	novel	0.385348	-0.0487424	NW_004973291.1	-	40651	44877	MSTRG.10694.1	5	1755	MSTRG.10694
j	novel	0.131653	-0.0774144	NW_004973291.1	-	40661	48742	MSTRG.10694.3	7	2198	MSTRG.10694
x	novel	0.056809	-0.0270336	NW_004973291.1	-	50693	52465	MSTRG.10696.1	2	1464	MSTRG.10696
j	novel	0.106736	-0.0405504	NW_004973291.1	+	62560	74333	MSTRG.10697.15	4	642	MSTRG.10697
j	novel	0.147071	-0.119603	NW_004973291.1	+	58060	74333	MSTRG.10697.3	3	234	MSTRG.10697
i	novel	0.0175271	-0.0004096	NW_004973188.1	.	3037687	3039159	MSTRG.1070.1	1	1473	MSTRG.1070
u	novel	0.00414447	-0.0004096	NW_004973291.1	.	103360	103703	MSTRG.10701.1	1	344	MSTRG.10701
u	novel	1.76069e-06	-0.02048	NW_004973291.1	.	181272	181622	MSTRG.10706.1	1	351	MSTRG.10706
u	novel	0.179388	-0.297779	NW_004973291.1	-	189435	190033	MSTRG.10708.1	3	409	MSTRG.10708
u	novel	0.082836	-0.008192	NW_004973292.1	-	81870	89583	MSTRG.10709.1	2	3725	MSTRG.10709
i	novel	0.0181588	-0.0630784	NW_004973188.1	.	3041558	3042954	MSTRG.1071.1	1	1397	MSTRG.1071
u	novel	0.0287108	-0.0237568	NW_004973292.1	+	83174	90454	MSTRG.10710.1	2	1649	MSTRG.10710
u	novel	0.038338	-0.0237568	NW_004973292.1	+	83197	90422	MSTRG.10710.2	2	1594	MSTRG.10710
u	novel	0.0584453	-0.36905	NW_004973292.1	.	120120	120587	MSTRG.10713.1	1	468	MSTRG.10713
u	novel	0.0369707	-0.0004096	NW_004973292.1	.	125756	126785	MSTRG.10714.1	1	1030	MSTRG.10714
i	novel	0.033618	-0.118784	NW_004973292.1	+	212527	216644	MSTRG.10716.1	2	4064	MSTRG.10716
i	novel	0.0340515	-0.0126976	NW_004973292.1	-	245735	248911	MSTRG.10717.1	2	3103	MSTRG.10717
x	novel	0.119094	-0.0360448	NW_004973292.1	+	248996	284783	MSTRG.10718.1	2	6252	MSTRG.10718
i	novel	0.0327633	-0.0126976	NW_004973188.1	.	3051376	3052474	MSTRG.1072.1	1	1099	MSTRG.1072
u	novel	0.0322078	-0.1024	NW_004973292.1	.	507581	507809	MSTRG.10728.1	1	229	MSTRG.10728
u	novel	0.0699304	-0.0249856	NW_004973292.1	.	522568	522867	MSTRG.10729.1	1	300	MSTRG.10729
x	novel	0.0343095	-0.028672	NW_004973292.1	+	538736	544163	MSTRG.10731.1	2	5377	MSTRG.10731
i	novel	0.0217903	-0.045056	NW_004973292.1	-	642721	643658	MSTRG.10737.1	2	826	MSTRG.10737
j	novel	0.174831	-0.134349	NW_004973292.1	-	676815	679864	MSTRG.10740.1	5	2273	MSTRG.10740
u	novel	0.0619845	-0.008192	NW_004973292.1	+	680139	684234	MSTRG.10741.1	3	1495	MSTRG.10741
u	novel	0.0546936	-0.024576	NW_004973292.1	.	684416	685373	MSTRG.10742.1	1	958	MSTRG.10742
x	novel	0.00461472	-0.0004096	NW_004973292.1	-	709294	709533	MSTRG.10744.1	2	203	MSTRG.10744
i	novel	0.0689445	-0.0720896	NW_004973292.1	.	827386	828307	MSTRG.10747.1	1	922	MSTRG.10747
u	novel	0.212881	-0.0434176	NW_004973292.1	+	975051	987102	MSTRG.10750.1	2	11942	MSTRG.10750
u	novel	0.457881	-0.0843776	NW_004973292.1	-	975054	987102	MSTRG.10751.1	2	11938	MSTRG.10751
u	novel	0.0611499	-0.0106496	NW_004973292.1	.	987819	993216	MSTRG.10752.1	1	5398	MSTRG.10752
o	novel	0.124999	-0.0147456	NW_004973292.1	+	1194925	1199377	MSTRG.10753.11	2	4386	MSTRG.10753
j	novel	0.0750988	-0.049152	NW_004973292.1	+	1005983	1039962	MSTRG.10753.5	2	2428	MSTRG.10753
j	novel	0.116216	-0.012288	NW_004973292.1	+	1006216	1089422	MSTRG.10753.6	3	18313	MSTRG.10753
j	novel	0.0874036	-0.0212992	NW_004973292.1	+	1006316	1148709	MSTRG.10753.7	6	2728	MSTRG.10753
j	novel	0.021636	-0.028672	NW_004973292.1	+	1006625	1009487	MSTRG.10753.8	2	1100	MSTRG.10753
j	novel	0.0874872	-0.008192	NW_004973292.1	+	1006776	1077662	MSTRG.10753.9	3	6392	MSTRG.10753
x	novel	0.138761	-0.0892928	NW_004973292.1	-	1017084	1251540	MSTRG.10754.1	2	13096	MSTRG.10754
x	novel	0.0667354	-0.0274432	NW_004973292.1	-	1028112	1251761	MSTRG.10754.2	2	2289	MSTRG.10754
i	novel	0.0445172	-0.028672	NW_004973292.1	+	1114648	1118306	MSTRG.10757.1	2	3559	MSTRG.10757
i	novel	0.0771327	-0.0237568	NW_004973292.1	.	1149112	1152476	MSTRG.10758.1	1	3365	MSTRG.10758
i	novel	0.0163175	-0.0299008	NW_004973292.1	.	1322809	1323178	MSTRG.10763.1	1	370	MSTRG.10763
j	novel	0.124533	-0.0290816	NW_004973292.1	+	1464086	1484183	MSTRG.10765.1	5	11264	MSTRG.10765
i	novel	0.0319475	-0.012288	NW_004973292.1	.	1503901	1505629	MSTRG.10767.1	1	1729	MSTRG.10767
j	novel	0.0330519	-0.02048	NW_004973292.1	+	1533387	1541262	MSTRG.10768.1	3	4320	MSTRG.10768
i	novel	0.0385343	-0.0004096	NW_004973292.1	.	1665979	1666511	MSTRG.10773.1	1	533	MSTRG.10773
i	novel	0.0265645	-0.0585728	NW_004973292.1	.	1669449	1670166	MSTRG.10774.1	1	718	MSTRG.10774
i	novel	0.00834	-0.098304	NW_004973292.1	-	1697286	1697944	MSTRG.10775.1	2	576	MSTRG.10775
u	novel	0.0611296	-0.0004096	NW_004973292.1	.	2098963	2099283	MSTRG.10776.1	1	321	MSTRG.10776
u	novel	0.273731	-0.0966656	NW_004973292.1	-	2112269	2124737	MSTRG.10779.1	2	10933	MSTRG.10779
u	novel	0.39454	-0.0458752	NW_004973188.1	.	3240332	3254065	MSTRG.1078.1	1	13734	MSTRG.1078
u	novel	0.0491936	-0.02048	NW_004973292.1	-	2212175	2212890	MSTRG.10782.1	1	716	MSTRG.10782
u	novel	0.033875	-0.0466944	NW_004973292.1	+	2326099	2326801	MSTRG.10786.1	2	645	MSTRG.10786
i	novel	0.0441922	-0.0016384	NW_004973292.1	-	2379967	2384097	MSTRG.10789.1	1	4131	MSTRG.10789
u	novel	0.00922501	-0.179405	NW_004973189.1	.	160633	161023	MSTRG.1079.1	1	391	MSTRG.1079
u	novel	0.00769747	-0.155648	NW_004973294.1	.	32009	32553	MSTRG.10795.1	1	545	MSTRG.10795
x	novel	0.0513115	-0.0520192	NW_004973294.1	-	137513	144667	MSTRG.10798.1	2	1523	MSTRG.10798
u	novel	0.0521024	-0.167936	NW_004973294.1	.	794758	795449	MSTRG.10809.1	1	692	MSTRG.10809
i	novel	0.0442356	-0.012288	NW_004973189.1	+	202585	223312	MSTRG.1081.1	2	8524	MSTRG.1081
x	novel	0.201582	-0.036864	NW_004973294.1	+	751699	752522	MSTRG.10815.1	1	824	MSTRG.10815
u	novel	0.0783846	-0.028672	NW_004973294.1	-	751794	752509	MSTRG.10816.1	1	716	MSTRG.10816
j	novel	0.0231932	-0.065536	NW_004973294.1	+	937072	938043	MSTRG.10819.2	2	470	MSTRG.10819
u	novel	0.288433	-0.0151552	NW_004973294.1	+	835382	845388	MSTRG.10821.1	1	10007	MSTRG.10821
i	novel	0.288023	-0.016384	NW_004973294.1	-	880728	888583	MSTRG.10824.1	2	5433	MSTRG.10824
j	novel	0.162132	-0.0004096	NW_004973294.1	+	890839	902073	MSTRG.10825.2	3	9693	MSTRG.10825
u	novel	0.230246	-0.057344	NW_004973294.1	+	1093113	1102438	MSTRG.10827.1	2	3773	MSTRG.10827
u	novel	0.230246	-0.057344	NW_004973294.1	+	1093113	1102438	MSTRG.10827.2	3	3879	MSTRG.10827
i	novel	0.0654662	-0.012288	NW_004973189.1	-	220639	226344	MSTRG.1083.1	2	5589	MSTRG.1083
j	novel	0.0386766	-0.0004096	NW_004973294.1	+	1054362	1085360	MSTRG.10832.1	3	1252	MSTRG.10832
o	novel	0.25049	-0.0339968	NW_004973294.1	+	1057070	1072024	MSTRG.10832.3	2	14876	MSTRG.10832
u	novel	0.121112	-0.0196608	NW_004973296.1	.	220986	221214	MSTRG.10834.1	1	229	MSTRG.10834
u	novel	0.033533	-0.032768	NW_004973296.1	.	672823	673075	MSTRG.10837.1	1	253	MSTRG.10837
j	novel	0.0211705	-0.077824	NW_004973296.1	-	787806	794088	MSTRG.10838.1	2	2365	MSTRG.10838
j	novel	0.396413	-0.0401408	NW_004973297.1	-	5011	20724	MSTRG.10841.1	5	1563	MSTRG.10841
j	novel	0.0291645	-0.0528384	NW_004973297.1	-	12044	20588	MSTRG.10841.2	3	620	MSTRG.10841
j	novel	0.0542298	-0.0217088	NW_004973297.1	-	13229	20588	MSTRG.10841.3	3	1416	MSTRG.10841
x	novel	0.0684582	-0.0856064	NW_004973297.1	+	39815	42652	MSTRG.10843.1	2	2773	MSTRG.10843
i	novel	0.0870048	-0.12288	NW_004973297.1	+	71400	73068	MSTRG.10846.1	2	1556	MSTRG.10846
x	novel	0.0230201	-0.329728	NW_004973297.1	-	131430	133470	MSTRG.10849.1	4	304	MSTRG.10849
i	novel	0.0219125	-0.0176128	NW_004973297.1	+	137043	137927	MSTRG.10851.1	1	885	MSTRG.10851
j	novel	0.0760276	-0.0667648	NW_004973297.1	-	314259	315832	MSTRG.10853.1	2	384	MSTRG.10853
u	novel	0.467066	-0.0585728	NW_004973297.1	+	522293	522760	MSTRG.10855.1	1	468	MSTRG.10855
j	novel	0.448373	-0.0077824	NW_004973297.1	+	560591	629639	MSTRG.10856.1	6	4981	MSTRG.10856
j	novel	0.045088	-0.036864	NW_004973297.1	+	594275	615594	MSTRG.10856.7	4	1817	MSTRG.10856
i	novel	0.0832164	-0.0147456	NW_004973297.1	+	581203	593090	MSTRG.10858.1	1	11888	MSTRG.10858
i	novel	0.147628	-0.008192	NW_004973189.1	+	292838	293350	MSTRG.1086.1	1	513	MSTRG.1086
u	novel	0.0691919	-0.0004096	NW_004973297.1	+	1224921	1243076	MSTRG.10860.1	2	14381	MSTRG.10860
u	novel	0.0545303	-0.0434176	NW_004973297.1	-	1251945	1253354	MSTRG.10861.1	1	1410	MSTRG.10861
o	novel	0.157213	-0.0024576	NW_004973189.1	+	314784	610450	MSTRG.1087.1	4	16824	MSTRG.1087
i	novel	0.180003	-0.0417792	NW_004973297.1	+	1774613	1791173	MSTRG.10872.1	1	16561	MSTRG.10872
i	novel	0.0300488	-0.0360448	NW_004973297.1	.	1839345	1839691	MSTRG.10874.1	1	347	MSTRG.10874
u	novel	0.00729737	-0.0004096	NW_004973297.1	.	1922146	1922489	MSTRG.10877.1	1	344	MSTRG.10877
i	novel	0.0359993	-0.0499712	NW_004973297.1	.	1983290	1983684	MSTRG.10880.1	1	395	MSTRG.10880
i	novel	0.0265189	-0.0004096	NW_004973297.1	.	2021286	2023875	MSTRG.10884.1	1	2590	MSTRG.10884
j	novel	0.0369332	-0.047104	NW_004973297.1	+	2030174	2048125	MSTRG.10885.2	3	1382	MSTRG.10885
u	novel	0.0528345	-0.221184	NW_004973297.1	.	2816237	2818090	MSTRG.10889.1	1	1854	MSTRG.10889
u	novel	0.147101	-0.0401408	NW_004973189.1	+	614342	625219	MSTRG.1089.2	3	10726	MSTRG.1089
i	novel	0.224673	-0.004096	NW_004973297.1	-	2274341	2276448	MSTRG.10896.1	1	2108	MSTRG.10896
i	novel	0.0213726	-0.0036864	NW_004973297.1	-	2377849	2379371	MSTRG.10899.1	1	1523	MSTRG.10899
i	novel	0.243597	-0.008192	NW_004973177.1	-	2471871	2478506	MSTRG.109.1	1	6636	MSTRG.109
u	novel	0.0672935	-0.0466944	NW_004973189.1	+	523502	532420	MSTRG.1090.1	1	8919	MSTRG.1090
j	novel	0.0960914	-0.0004096	NW_004973297.1	-	2704532	2742673	MSTRG.10904.5	4	11098	MSTRG.10904
j	novel	0.0261531	-0.0004096	NW_004973297.1	-	2714156	2742673	MSTRG.10904.7	4	857	MSTRG.10904
j	novel	0.0521237	-0.012288	NW_004973297.1	-	2719034	2728450	MSTRG.10904.8	2	3570	MSTRG.10904
u	novel	0.167511	-0.0401408	NW_004973189.1	-	564472	581692	MSTRG.1092.2	3	17085	MSTRG.1092
x	novel	0.0204215	-0.135168	NW_004973297.1	-	3063251	3067914	MSTRG.10924.1	3	636	MSTRG.10924
j	novel	0.0447188	-0.26624	NW_004973297.1	-	3086921	3096761	MSTRG.10926.1	2	1814	MSTRG.10926
j	novel	0.204099	-0.0167936	NW_004973297.1	-	3086921	3096570	MSTRG.10926.3	2	6441	MSTRG.10926
u	novel	0.14834	-0.008192	NW_004973189.1	-	553096	564296	MSTRG.1093.1	2	11154	MSTRG.1093
u	novel	0.0351416	-0.0548864	NW_004973189.1	-	556442	558619	MSTRG.1093.2	2	2028	MSTRG.1093
u	novel	0.149521	-0.0659456	NW_004973189.1	-	558678	564286	MSTRG.1093.3	2	5568	MSTRG.1093
j	novel	0.0492976	-0.0004096	NW_004973297.1	+	3182263	3193829	MSTRG.10931.2	2	2669	MSTRG.10931
j	novel	0.47316	-0.0393216	NW_004973297.1	-	3478099	3485450	MSTRG.10933.2	2	6210	MSTRG.10933
u	novel	0.0959841	-0.0004096	NW_004973297.1	.	3570609	3570881	MSTRG.10936.1	1	273	MSTRG.10936
u	novel	0.0955361	-0.0503808	NW_004973189.1	+	564472	575558	MSTRG.1094.1	2	10988	MSTRG.1094
i	novel	0.430881	-0.0364544	NW_004973297.1	-	3689627	3698384	MSTRG.10941.1	2	4477	MSTRG.10941
o	novel	0.0522948	-0.0004096	NW_004973297.1	-	3823547	3831361	MSTRG.10949.1	2	1607	MSTRG.10949
j	novel	0.161675	-0.0229376	NW_004973297.1	-	3823960	3831361	MSTRG.10949.2	2	902	MSTRG.10949
j	novel	0.0544585	-0.0004096	NW_004973297.1	-	3826258	3831369	MSTRG.10949.3	2	2718	MSTRG.10949
j	novel	0.152832	-0.036864	NW_004973297.1	-	3864365	3876127	MSTRG.10950.10	4	1531	MSTRG.10950
j	novel	0.172403	-0.036864	NW_004973297.1	-	3864404	3869435	MSTRG.10950.11	4	1804	MSTRG.10950
j	novel	0.0543146	-0.036864	NW_004973297.1	-	3864498	3873822	MSTRG.10950.13	4	1649	MSTRG.10950
j	novel	0.0501933	-0.243712	NW_004973297.1	-	3862474	3868416	MSTRG.10950.5	3	1021	MSTRG.10950
u	novel	0.469943	-0.0360448	NW_004973297.1	.	3947700	3948268	MSTRG.10953.1	1	569	MSTRG.10953
j	novel	0.0590938	-0.108544	NW_004973297.1	-	4216158	4218907	MSTRG.10957.1	2	1647	MSTRG.10957
j	novel	0.0725982	-0.103219	NW_004973297.1	-	4216158	4218904	MSTRG.10957.2	3	1182	MSTRG.10957
u	novel	0.204934	-0.0065536	NW_004973189.1	-	628357	640644	MSTRG.1096.1	2	12183	MSTRG.1096
u	novel	0.205997	-0.0065536	NW_004973189.1	-	628357	640644	MSTRG.1096.2	3	12076	MSTRG.1096
i	novel	0.120837	-0.034816	NW_004973297.1	-	4333950	4351989	MSTRG.10962.1	1	18040	MSTRG.10962
i	novel	0.0181242	-0.057344	NW_004973297.1	-	4351143	4351981	MSTRG.10962.2	2	811	MSTRG.10962
i	novel	0.0735888	-0.045056	NW_004973297.1	-	4360198	4369236	MSTRG.10963.1	1	9039	MSTRG.10963
j	novel	0.0883322	-0.0335872	NW_004973297.1	-	4388487	4443819	MSTRG.10964.1	3	21239	MSTRG.10964
j	novel	0.105975	-0.0335872	NW_004973297.1	-	4388498	4443823	MSTRG.10964.2	4	19866	MSTRG.10964
j	novel	0.329837	-0.0335872	NW_004973297.1	-	4394599	4443887	MSTRG.10964.4	4	32039	MSTRG.10964
j	novel	0.0847738	-0.159744	NW_004973297.1	-	4412984	4443870	MSTRG.10964.5	3	14320	MSTRG.10964
o	novel	0.00770225	-0.088064	NW_004973297.1	+	4588956	4599661	MSTRG.10967.1	3	610	MSTRG.10967
j	novel	0.0571565	-0.036864	NW_004973297.1	+	4749542	4753547	MSTRG.10971.1	2	3226	MSTRG.10971
u	novel	0.0330988	-0.0671744	NW_004973189.1	.	641953	642290	MSTRG.1098.1	1	338	MSTRG.1098
i	novel	0.0951296	-0.073728	NW_004973297.1	.	5556232	5556443	MSTRG.10986.1	1	212	MSTRG.10986
u	novel	0.0243341	-0.0425984	NW_004973297.1	.	5730386	5730611	MSTRG.10989.1	1	226	MSTRG.10989
u	novel	0.0897414	-0.026624	NW_004973189.1	-	698277	700306	MSTRG.1099.1	2	1948	MSTRG.1099
i	novel	0.124757	-0.069632	NW_004973297.1	.	5868573	5868813	MSTRG.10992.1	1	241	MSTRG.10992
u	novel	0.0837836	-0.0208896	NW_004973297.1	-	6231551	6235640	MSTRG.10999.1	1	4090	MSTRG.10999
u	novel	0.0309122	-0.028672	NW_004973173.1	-	124355	128473	MSTRG.11.1	2	4000	MSTRG.11
u	novel	0.0780733	-0.024576	NW_004973297.1	.	6405332	6416793	MSTRG.11003.1	1	11462	MSTRG.11003
i	novel	0.0772014	-0.0167936	NW_004973297.1	.	6453926	6455153	MSTRG.11005.1	1	1228	MSTRG.11005
j	novel	0.0617543	-0.090112	NW_004973297.1	+	6603887	6607281	MSTRG.11009.2	2	3182	MSTRG.11009
u	novel	0.0643394	-0.109773	NW_004973189.1	+	757594	762325	MSTRG.1101.1	2	4120	MSTRG.1101
u	novel	0.071238	-0.111002	NW_004973189.1	+	757597	762303	MSTRG.1101.2	2	4098	MSTRG.1101
u	novel	0.144423	-0.0434176	NW_004973297.1	-	6623287	6636657	MSTRG.11010.1	2	12711	MSTRG.11010
j	novel	0.0580297	-0.0425984	NW_004973297.1	+	6649131	6655039	MSTRG.11011.1	3	2931	MSTRG.11011
j	novel	0.0281426	-0.0520192	NW_004973297.1	+	6649131	6654580	MSTRG.11011.2	3	2452	MSTRG.11011
i	novel	0.0519783	-0.032768	NW_004973297.1	-	6850556	6854925	MSTRG.11015.1	1	4370	MSTRG.11015
o	novel	0.349679	-0.043008	NW_004973297.1	-	7086107	7088899	MSTRG.11021.2	2	2726	MSTRG.11021
u	novel	0.00737034	-0.008192	NW_004973297.1	.	7089535	7090082	MSTRG.11022.1	1	548	MSTRG.11022
u	novel	0.0730018	-0.0425984	NW_004973297.1	.	7138014	7138646	MSTRG.11024.1	1	633	MSTRG.11024
u	novel	0.0330909	-0.086016	NW_004973297.1	.	7216783	7218851	MSTRG.11028.1	1	2069	MSTRG.11028
u	novel	0.0151185	-0.034816	NW_004973299.1	.	1	1518	MSTRG.11029.1	1	1518	MSTRG.11029
i	novel	0.0925829	-0.0503808	NW_004973297.1	+	7325707	7329305	MSTRG.11035.1	2	3517	MSTRG.11035
j	novel	0.298094	-0.0692224	NW_004973299.1	-	38047	46618	MSTRG.11039.1	3	1269	MSTRG.11039
u	novel	0.271678	-0.0671744	NW_004973299.1	+	52607	53693	MSTRG.11043.1	2	871	MSTRG.11043
u	novel	0.0688007	-0.0004096	NW_004973189.1	+	839120	839373	MSTRG.1105.1	1	254	MSTRG.1105
o	novel	0.094613	-0.069632	NW_004973299.1	-	119404	150765	MSTRG.11053.1	2	1678	MSTRG.11053
j	novel	0.0366758	-0.079872	NW_004973299.1	+	154981	156967	MSTRG.11055.1	3	766	MSTRG.11055
j	novel	0.0417824	-0.0536576	NW_004973299.1	+	154999	156967	MSTRG.11055.2	3	562	MSTRG.11055
j	novel	0.183796	-0.329728	NW_004973299.1	+	189984	192273	MSTRG.11061.1	3	1463	MSTRG.11061
j	novel	0.180677	-0.329728	NW_004973299.1	+	189984	192273	MSTRG.11061.2	3	1476	MSTRG.11061
u	novel	0.0956979	-0.0401408	NW_004973299.1	-	192704	194141	MSTRG.11062.1	1	1438	MSTRG.11062
x	novel	0.0185064	-0.0004096	NW_004973299.1	-	214759	215826	MSTRG.11064.1	3	919	MSTRG.11064
u	novel	0.0412727	-0.0094208	NW_004973299.1	+	305707	307134	MSTRG.11065.1	1	1428	MSTRG.11065
i	novel	0.0523042	-0.0323584	NW_004973189.1	-	842686	847224	MSTRG.1107.1	2	4491	MSTRG.1107
j	novel	0.0985302	-0.012288	NW_004973299.1	+	426033	439625	MSTRG.11070.3	3	8620	MSTRG.11070
j	novel	0.0402592	-0.1024	NW_004973299.1	+	699139	709876	MSTRG.11079.4	3	3696	MSTRG.11079
j	novel	0.0391773	-0.0331776	NW_004973299.1	+	699141	706877	MSTRG.11079.6	4	1000	MSTRG.11079
j	novel	0.0407113	-0.0331776	NW_004973299.1	+	699141	706877	MSTRG.11079.7	4	1003	MSTRG.11079
j	novel	0.0396184	-0.1024	NW_004973299.1	+	699141	709876	MSTRG.11079.8	4	3066	MSTRG.11079
j	novel	0.0351762	-0.0319488	NW_004973299.1	+	699141	706877	MSTRG.11079.9	3	922	MSTRG.11079
u	novel	0.106514	-0.151552	NW_004973189.1	+	890707	894093	MSTRG.1108.1	2	3254	MSTRG.1108
i	novel	0.0410205	-0.0024576	NW_004973299.1	+	749564	754161	MSTRG.11081.1	1	4598	MSTRG.11081
x	novel	0.169395	-0.0708608	NW_004973299.1	-	1034702	1040523	MSTRG.11088.1	2	273	MSTRG.11088
j	novel	0.073129	-0.101581	NW_004973299.1	-	1068005	1095770	MSTRG.11090.1	7	766	MSTRG.11090
j	novel	0.0700862	-0.053248	NW_004973299.1	-	1087461	1095770	MSTRG.11090.4	3	2663	MSTRG.11090
x	novel	0.0213083	-0.069632	NW_004973299.1	-	1178080	1179743	MSTRG.11096.1	2	1605	MSTRG.11096
u	novel	0.0149207	-0.0004096	NW_004973189.1	.	1590650	1590934	MSTRG.1110.1	1	285	MSTRG.1110
i	novel	0.151077	-0.032768	NW_004973299.1	+	1401736	1402484	MSTRG.11106.1	1	749	MSTRG.11106
u	novel	0.00604566	-0.0004096	NW_004973189.1	.	1615706	1616409	MSTRG.1111.1	1	704	MSTRG.1111
o	novel	0.0467415	-0.016384	NW_004973299.1	+	1445963	1457392	MSTRG.11115.1	2	1946	MSTRG.11115
u	novel	0.0133564	-0.154829	NW_004973299.1	+	1467108	1467529	MSTRG.11117.1	1	422	MSTRG.11117
u	novel	1.01799e-05	-0.0004096	NW_004973189.1	.	1773041	1773296	MSTRG.1112.1	1	256	MSTRG.1112
x	novel	0.0116352	-0.0237568	NW_004973299.1	+	1553763	1554204	MSTRG.11124.1	1	442	MSTRG.11124
x	novel	0.138998	-0.0507904	NW_004973299.1	-	1560104	1587577	MSTRG.11126.1	3	12480	MSTRG.11126
i	novel	0.0041297	-0.032768	NW_004973299.1	-	1598175	1598425	MSTRG.11127.1	2	217	MSTRG.11127
u	novel	0.0186562	-0.0761856	NW_004973299.1	-	1611352	1612618	MSTRG.11129.1	1	1267	MSTRG.11129
u	novel	0.0182607	-0.0004096	NW_004973189.1	-	1788632	1790807	MSTRG.1113.1	2	2092	MSTRG.1113
o	novel	0.0999679	-0.0253952	NW_004973300.1	+	4199	66949	MSTRG.11136.1	2	277	MSTRG.11136
i	novel	0.170072	-0.018432	NW_004973300.1	-	34624	36451	MSTRG.11138.1	1	1828	MSTRG.11138
i	novel	0.0600952	-0.018432	NW_004973300.1	-	36855	40577	MSTRG.11139.1	2	1834	MSTRG.11139
o	novel	0.0385086	-0.0397312	NW_004973300.1	+	45559	87678	MSTRG.11140.1	2	668	MSTRG.11140
o	novel	0.0104668	-0.0356352	NW_004973300.1	+	45656	227958	MSTRG.11140.2	2	347	MSTRG.11140
o	novel	0.415638	-0.03072	NW_004973300.1	+	86611	227989	MSTRG.11140.3	2	1000	MSTRG.11140
u	novel	0.0224573	-0.045056	NW_004973189.1	+	1794253	1795378	MSTRG.1115.1	2	1079	MSTRG.1115
i	novel	0.0034782	-0.053248	NW_004973300.1	+	295557	295877	MSTRG.11152.1	1	321	MSTRG.11152
j	novel	0.395433	-0.0495616	NW_004973300.1	+	405740	418117	MSTRG.11157.1	4	6416	MSTRG.11157
j	novel	0.395433	-0.0495616	NW_004973300.1	+	405742	418094	MSTRG.11157.3	4	6387	MSTRG.11157
x	novel	0.0899844	-0.0581632	NW_004973300.1	-	435343	441228	MSTRG.11159.1	3	360	MSTRG.11159
x	novel	0.0628477	-0.0577536	NW_004973300.1	-	435343	441228	MSTRG.11159.2	2	331	MSTRG.11159
i	novel	0.256014	-0.0053248	NW_004973300.1	-	506264	511152	MSTRG.11166.1	1	4889	MSTRG.11166
u	novel	0.0237115	-0.032768	NW_004973300.1	-	567909	568431	MSTRG.11167.1	1	523	MSTRG.11167
u	novel	0.193729	-0.1024	NW_004973190.1	.	220831	221595	MSTRG.1117.1	1	765	MSTRG.1117
j	novel	0.351026	-0.0577536	NW_004973300.1	+	788837	810247	MSTRG.11171.2	4	5885	MSTRG.11171
j	novel	0.284954	-0.0577536	NW_004973300.1	+	789912	796581	MSTRG.11171.3	3	4076	MSTRG.11171
x	novel	0.172224	-0.0843776	NW_004973300.1	+	839613	893392	MSTRG.11174.11	6	7973	MSTRG.11174
u	novel	0.268893	-0.0417792	NW_004973300.1	+	893965	923183	MSTRG.11174.13	11	13390	MSTRG.11174
x	novel	0.194751	-0.0589824	NW_004973300.1	+	839546	877554	MSTRG.11174.5	4	6886	MSTRG.11174
x	novel	0.222144	-0.0589824	NW_004973300.1	+	839546	877554	MSTRG.11174.6	4	2751	MSTRG.11174
x	novel	0.126124	-0.0221184	NW_004973300.1	+	839579	887178	MSTRG.11174.9	6	4099	MSTRG.11174
u	novel	0.0509481	-0.065536	NW_004973300.1	.	825725	826184	MSTRG.11175.1	1	460	MSTRG.11175
j	novel	0.358895	-0.0446464	NW_004973300.1	-	829174	845757	MSTRG.11176.1	3	7874	MSTRG.11176
u	novel	0.350418	-0.0446464	NW_004973300.1	-	829174	839493	MSTRG.11176.2	2	9455	MSTRG.11176
u	novel	0.339584	-0.0446464	NW_004973300.1	-	829663	840153	MSTRG.11176.3	2	9743	MSTRG.11176
u	novel	0.350418	-0.0446464	NW_004973300.1	-	829701	839504	MSTRG.11176.4	2	8362	MSTRG.11176
j	novel	0.0490824	-0.045056	NW_004973190.1	-	6754	38356	MSTRG.1118.1	3	1649	MSTRG.1118
x	novel	0.013009	-0.0339968	NW_004973190.1	-	7206	10866	MSTRG.1118.2	2	237	MSTRG.1118
j	novel	0.214936	-0.0892928	NW_004973300.1	-	1014681	1021353	MSTRG.11182.1	3	1588	MSTRG.11182
i	novel	0.00379721	-0.0958464	NW_004973300.1	+	1019327	1019707	MSTRG.11183.1	2	332	MSTRG.11183
j	novel	0.220649	-0.0118784	NW_004973302.1	+	91	7093	MSTRG.11189.1	4	2010	MSTRG.11189
j	novel	0.137586	-0.004096	NW_004973301.1	-	50433	57078	MSTRG.11191.2	3	2281	MSTRG.11191
x	novel	0.0567985	-0.0094208	NW_004973302.1	-	109265	111129	MSTRG.11199.1	3	1339	MSTRG.11199
x	novel	0.0795856	-0.0462848	NW_004973302.1	-	109265	111129	MSTRG.11199.2	3	1272	MSTRG.11199
u	novel	0.270594	-0.0065536	NW_004973302.1	+	118408	124100	MSTRG.11201.1	2	5608	MSTRG.11201
u	novel	0.19073	-0.0065536	NW_004973302.1	+	118873	124076	MSTRG.11201.2	2	5106	MSTRG.11201
j	novel	0.135639	-0.0585728	NW_004973302.1	+	150375	161683	MSTRG.11204.1	6	6516	MSTRG.11204
j	novel	0.141685	-0.0585728	NW_004973302.1	+	150378	161690	MSTRG.11204.2	6	3256	MSTRG.11204
i	novel	0.0960806	-0.0356352	NW_004973302.1	+	276116	282255	MSTRG.11206.1	2	6085	MSTRG.11206
i	novel	0.0133309	-0.0106496	NW_004973302.1	+	282351	283447	MSTRG.11207.1	2	930	MSTRG.11207
i	novel	0.0497702	-0.028672	NW_004973302.1	+	332140	333473	MSTRG.11210.1	2	1226	MSTRG.11210
u	novel	0.263804	-0.0385024	NW_004973302.1	-	446826	452649	MSTRG.11214.1	1	5824	MSTRG.11214
i	novel	0.0289758	-0.192512	NW_004973302.1	.	576881	577462	MSTRG.11219.1	1	582	MSTRG.11219
u	novel	0.061357	-0.0745472	NW_004973190.1	-	89715	92217	MSTRG.1122.1	1	2503	MSTRG.1122
x	novel	0.0627842	-0.036864	NW_004973302.1	+	671270	673252	MSTRG.11222.1	2	1901	MSTRG.11222
o	novel	0.0289829	-0.12288	NW_004973302.1	-	797892	805621	MSTRG.11226.1	3	2152	MSTRG.11226
i	novel	0.0596199	-0.012288	NW_004973302.1	+	1076457	1081548	MSTRG.11233.1	1	5092	MSTRG.11233
i	novel	0.023196	-0.004096	NW_004973302.1	-	1130345	1133297	MSTRG.11235.1	2	2876	MSTRG.11235
i	novel	0.16806	-0.0126976	NW_004973302.1	+	1137037	1141936	MSTRG.11236.1	2	4849	MSTRG.11236
i	novel	0.0442174	-0.114688	NW_004973302.1	+	1213042	1216230	MSTRG.11237.1	1	3189	MSTRG.11237
u	novel	0.0192066	-0.0004096	NW_004973302.1	+	1336246	1337664	MSTRG.11240.1	1	1419	MSTRG.11240
u	novel	0.0732041	-0.0315392	NW_004973302.1	+	1429840	1432226	MSTRG.11241.1	1	2387	MSTRG.11241
u	novel	0.185296	-0.065536	NW_004973302.1	+	1437540	1438549	MSTRG.11242.1	1	1010	MSTRG.11242
u	novel	0.207555	-0.049152	NW_004973302.1	+	1451727	1456280	MSTRG.11243.1	1	4554	MSTRG.11243
u	novel	0.140944	-0.0167936	NW_004973302.1	+	1475049	1477688	MSTRG.11244.1	1	2640	MSTRG.11244
i	novel	0.131815	-0.04096	NW_004973302.1	-	1716333	1718992	MSTRG.11251.1	1	2660	MSTRG.11251
u	novel	0.200811	-0.0274432	NW_004973190.1	-	228605	235955	MSTRG.1126.1	2	7263	MSTRG.1126
j	novel	0.113473	-0.004096	NW_004973302.1	-	2053759	2057575	MSTRG.11261.1	2	2446	MSTRG.11261
u	novel	0.0986771	-0.036864	NW_004973303.1	-	352	1051	MSTRG.11263.1	1	700	MSTRG.11263
i	novel	0.0225833	-0.524288	NW_004973304.1	.	67831	68081	MSTRG.11266.1	1	251	MSTRG.11266
i	novel	0.00603279	-0.0004096	NW_004973302.1	.	2178503	2178717	MSTRG.11269.1	1	215	MSTRG.11269
u	novel	0.0646484	-0.067584	NW_004973190.1	+	236030	239734	MSTRG.1127.1	1	3705	MSTRG.1127
o	novel	0.10439	-0.002048	NW_004973302.1	+	2237330	2240113	MSTRG.11270.14	2	2763	MSTRG.11270
j	novel	0.0721848	-0.002048	NW_004973302.1	+	2229829	2241104	MSTRG.11270.7	5	4439	MSTRG.11270
u	novel	0.0322863	-0.0065536	NW_004973302.1	+	2258480	2264791	MSTRG.11273.1	2	5561	MSTRG.11273
o	novel	0.260262	-0.131482	NW_004973302.1	+	2403004	2877695	MSTRG.11278.1	2	723	MSTRG.11278
o	novel	0.0933573	-0.008192	NW_004973302.1	-	2540758	2599064	MSTRG.11286.1	2	2949	MSTRG.11286
o	novel	0.336566	-0.0499712	NW_004973302.1	-	2811997	2861794	MSTRG.11287.12	2	11943	MSTRG.11287
o	novel	0.114728	-0.0114688	NW_004973302.1	-	2598085	2811836	MSTRG.11287.2	2	1101	MSTRG.11287
o	novel	0.187497	-0.0172032	NW_004973302.1	-	2710745	2811685	MSTRG.11287.3	4	7433	MSTRG.11287
j	novel	0.354506	-0.0376832	NW_004973302.1	-	2728012	2868865	MSTRG.11287.4	3	4350	MSTRG.11287
o	novel	0.315131	-0.0380928	NW_004973302.1	-	2758369	2861805	MSTRG.11287.8	2	25851	MSTRG.11287
x	novel	0.0675092	-0.0843776	NW_004973302.1	-	2685211	2698230	MSTRG.11291.1	4	1045	MSTRG.11291
x	novel	0.0783343	-0.0811008	NW_004973302.1	-	2685221	2698229	MSTRG.11291.2	4	1031	MSTRG.11291
x	novel	0.130445	-0.0516096	NW_004973302.1	-	2688281	2698229	MSTRG.11291.4	3	454	MSTRG.11291
u	novel	0.382585	-0.0548864	NW_004973302.1	+	2850033	2865006	MSTRG.11296.1	2	14412	MSTRG.11296
i	novel	0.00827681	-0.0004096	NW_004973302.1	+	2883391	2892885	MSTRG.11298.1	2	590	MSTRG.11298
o	novel	0.00488727	-0.045056	NW_004973302.1	-	2925465	2946651	MSTRG.11300.1	2	559	MSTRG.11300
i	novel	0.0168147	-0.008192	NW_004973302.1	+	2925563	2925854	MSTRG.11301.1	1	292	MSTRG.11301
i	novel	0.0248612	-0.0004096	NW_004973302.1	+	2937851	2938199	MSTRG.11302.1	1	349	MSTRG.11302
i	novel	0.0907546	-0.034816	NW_004973302.1	+	2946129	2946502	MSTRG.11303.1	1	374	MSTRG.11303
j	novel	0.117703	-0.077824	NW_004973302.1	-	2983638	3041476	MSTRG.11304.1	3	325	MSTRG.11304
i	novel	0.401103	-0.094208	NW_004973302.1	+	3025193	3035168	MSTRG.11305.1	1	9976	MSTRG.11305
u	novel	0.108275	-0.0331776	NW_004973306.1	-	91	1505	MSTRG.11322.1	1	1415	MSTRG.11322
u	novel	0.0107937	-0.135168	NW_004973307.1	.	70735	70936	MSTRG.11323.1	1	202	MSTRG.11323
u	novel	0.13553	-0.0708608	NW_004973307.1	-	71797	76580	MSTRG.11324.1	3	3134	MSTRG.11324
u	novel	0.097522	-0.0708608	NW_004973307.1	-	73001	76580	MSTRG.11324.2	2	1986	MSTRG.11324
u	novel	0.110863	-0.0708608	NW_004973307.1	-	73934	76580	MSTRG.11324.3	2	1059	MSTRG.11324
u	novel	0.453546	-0.0249856	NW_004973307.1	+	72774	76580	MSTRG.11325.1	2	2221	MSTRG.11325
u	novel	0.0615691	-0.0249856	NW_004973307.1	+	73609	76547	MSTRG.11325.2	2	1345	MSTRG.11325
u	novel	0.236651	-0.151552	NW_004973307.1	-	73974	74808	MSTRG.11327.1	1	835	MSTRG.11327
u	novel	0.0779508	-0.0339968	NW_004973307.1	+	782392	785332	MSTRG.11329.1	1	2941	MSTRG.11329
u	novel	0.0843715	-0.0503808	NW_004973307.1	-	357279	365073	MSTRG.11332.1	2	7725	MSTRG.11332
u	novel	0.0745509	-0.036864	NW_004973307.1	.	388169	396058	MSTRG.11333.1	1	7890	MSTRG.11333
u	novel	0.268949	-0.0159744	NW_004973307.1	.	418651	421052	MSTRG.11334.1	1	2402	MSTRG.11334
u	novel	0.102941	-0.0258048	NW_004973307.1	-	594784	600620	MSTRG.11336.1	2	5734	MSTRG.11336
i	novel	0.134907	-0.0004096	NW_004973307.1	-	712790	713871	MSTRG.11342.1	1	1082	MSTRG.11342
u	novel	0.0354789	-0.0004096	NW_004973308.1	.	10355	10577	MSTRG.11347.1	1	223	MSTRG.11347
x	novel	0.165932	-0.0438272	NW_004973308.1	+	16143	113490	MSTRG.11348.1	2	9077	MSTRG.11348
j	novel	0.151777	-0.0536576	NW_004973308.1	-	73117	167794	MSTRG.11349.10	5	10289	MSTRG.11349
j	novel	0.157915	-0.0536576	NW_004973308.1	-	73253	148947	MSTRG.11349.11	5	9384	MSTRG.11349
j	novel	0.0989308	-0.02048	NW_004973308.1	-	73395	180547	MSTRG.11349.12	4	1200	MSTRG.11349
j	novel	0.152116	-0.0536576	NW_004973308.1	-	74331	180547	MSTRG.11349.13	5	8440	MSTRG.11349
j	novel	0.183838	-0.02048	NW_004973308.1	-	104326	180547	MSTRG.11349.17	4	13209	MSTRG.11349
o	novel	0.18151	-0.045056	NW_004973308.1	-	104334	355662	MSTRG.11349.18	2	7575	MSTRG.11349
j	novel	0.0192862	-0.0311296	NW_004973308.1	-	113939	146322	MSTRG.11349.19	3	3810	MSTRG.11349
j	novel	0.131152	-0.0098304	NW_004973308.1	-	122331	148949	MSTRG.11349.20	4	8075	MSTRG.11349
o	novel	0.128288	-0.0376832	NW_004973308.1	-	122339	403844	MSTRG.11349.21	3	13447	MSTRG.11349
j	novel	0.153942	-0.004096	NW_004973308.1	-	127547	146311	MSTRG.11349.22	2	2798	MSTRG.11349
i	novel	0.10277	-0.0651264	NW_004973308.1	-	149143	168198	MSTRG.11349.23	4	18762	MSTRG.11349
o	novel	0.156652	-0.0536576	NW_004973308.1	-	52887	103837	MSTRG.11349.3	2	6683	MSTRG.11349
j	novel	0.226084	-0.0008192	NW_004973308.1	-	52986	146322	MSTRG.11349.4	3	2962	MSTRG.11349
j	novel	0.153094	-0.0536576	NW_004973308.1	-	73117	180543	MSTRG.11349.9	5	13115	MSTRG.11349
x	novel	0.0111987	-0.073728	NW_004973308.1	+	59436	74022	MSTRG.11352.1	2	737	MSTRG.11352
i	novel	0.00603216	-0.069632	NW_004973308.1	+	131558	138015	MSTRG.11353.1	2	208	MSTRG.11353
i	novel	0.0573701	-0.006144	NW_004973308.1	+	131564	142801	MSTRG.11353.2	1	11238	MSTRG.11353
x	novel	0.16737	-0.135168	NW_004973308.1	+	146405	180530	MSTRG.11354.1	2	808	MSTRG.11354
i	novel	0.0439907	-0.077824	NW_004973308.1	+	164266	167804	MSTRG.11355.1	2	3487	MSTRG.11355
u	novel	0.00712977	-0.0192512	NW_004973308.1	+	259743	260747	MSTRG.11359.1	1	1005	MSTRG.11359
i	novel	0.115191	-0.053248	NW_004973190.1	-	453903	455298	MSTRG.1136.1	1	1396	MSTRG.1136
i	novel	0.0302928	-0.06144	NW_004973308.1	-	287531	290135	MSTRG.11360.1	2	2550	MSTRG.11360
u	novel	0.0445214	-0.0237568	NW_004973308.1	+	439604	439945	MSTRG.11363.1	1	342	MSTRG.11363
u	novel	0.109809	-0.0917504	NW_004973309.1	-	118321	126993	MSTRG.11367.1	1	8673	MSTRG.11367
u	novel	0.0886867	-0.067584	NW_004973309.1	+	118321	126375	MSTRG.11368.1	1	8055	MSTRG.11368
u	novel	0.0106682	-0.0167936	NW_004973309.1	-	129297	131259	MSTRG.11369.1	1	1963	MSTRG.11369
i	novel	0.107037	-0.012288	NW_004973309.1	-	578634	579548	MSTRG.11378.1	2	352	MSTRG.11378
x	novel	0.0377688	-0.0196608	NW_004973309.1	+	616839	617868	MSTRG.11382.2	2	951	MSTRG.11382
x	novel	0.163496	-0.032768	NW_004973309.1	+	616845	617842	MSTRG.11382.3	3	846	MSTRG.11382
x	novel	0.117931	-0.032768	NW_004973309.1	+	616863	617839	MSTRG.11382.4	2	904	MSTRG.11382
u	novel	0.0239538	-0.08192	NW_004973309.1	-	622738	623887	MSTRG.11384.1	2	1053	MSTRG.11384
u	novel	0.0449515	-0.0057344	NW_004973309.1	-	622747	625861	MSTRG.11384.2	2	3018	MSTRG.11384
u	novel	0.0280456	-0.04096	NW_004973190.1	.	1097471	1098246	MSTRG.1139.1	1	776	MSTRG.1139
i	novel	0.00922876	-0.065536	NW_004973178.1	.	38059	38274	MSTRG.114.1	1	216	MSTRG.114
j	novel	0.0647586	-0.032768	NW_004973309.1	-	832661	853524	MSTRG.11400.1	4	10569	MSTRG.11400
j	novel	0.01466	-0.0004096	NW_004973309.1	-	842768	853770	MSTRG.11400.2	4	300	MSTRG.11400
j	novel	0.0362826	-0.0270336	NW_004973309.1	+	853724	858120	MSTRG.11401.1	3	906	MSTRG.11401
j	novel	0.0353012	-0.0270336	NW_004973309.1	+	854032	858120	MSTRG.11401.2	3	921	MSTRG.11401
j	novel	0.0358553	-0.0475136	NW_004973309.1	+	854032	858120	MSTRG.11401.3	3	1711	MSTRG.11401
j	novel	0.0354903	-0.053248	NW_004973309.1	+	854032	858120	MSTRG.11401.4	2	1784	MSTRG.11401
j	novel	0.0359739	-0.0270336	NW_004973309.1	+	854032	858120	MSTRG.11401.5	3	1107	MSTRG.11401
j	novel	0.0353448	-0.045056	NW_004973309.1	+	854032	858120	MSTRG.11401.6	3	1188	MSTRG.11401
j	novel	0.0412701	-0.0180224	NW_004973309.1	+	854032	858120	MSTRG.11401.7	2	808	MSTRG.11401
j	novel	0.0370217	-0.0475136	NW_004973309.1	+	854032	858120	MSTRG.11401.8	3	1897	MSTRG.11401
u	novel	9.19738e-07	-0.02048	NW_004973309.1	.	865197	865426	MSTRG.11402.1	1	230	MSTRG.11402
i	novel	0.189049	-0.036864	NW_004973309.1	.	1323613	1324046	MSTRG.11413.1	1	434	MSTRG.11413
i	novel	0.0637558	-0.04096	NW_004973309.1	.	1356602	1357489	MSTRG.11415.1	1	888	MSTRG.11415
u	novel	0.106087	-0.036864	NW_004973309.1	.	1865864	1866637	MSTRG.11416.1	1	774	MSTRG.11416
u	novel	0.343585	-0.0421888	NW_004973309.1	-	1511050	1517808	MSTRG.11418.1	1	6759	MSTRG.11418
u	novel	0.0814616	-0.0438272	NW_004973309.1	-	1517879	1533139	MSTRG.11419.1	2	9612	MSTRG.11419
u	novel	0.0168777	-0.0004096	NW_004973309.1	.	1524719	1524945	MSTRG.11420.1	1	227	MSTRG.11420
x	novel	0.0586936	-0.0364544	NW_004973309.1	+	1530132	1548363	MSTRG.11422.1	2	1249	MSTRG.11422
x	novel	0.0592669	-0.0196608	NW_004973309.1	+	1530132	1547541	MSTRG.11422.2	2	571	MSTRG.11422
i	novel	0.306823	-0.016384	NW_004973309.1	+	1613290	1620734	MSTRG.11424.1	2	7394	MSTRG.11424
i	novel	0.119822	-0.008192	NW_004973309.1	-	1697465	1707484	MSTRG.11425.1	2	9915	MSTRG.11425
j	novel	0.0987705	-0.0331776	NW_004973309.1	-	1900728	1903484	MSTRG.11428.4	2	1923	MSTRG.11428
i	novel	0.0841214	-0.0499712	NW_004973309.1	-	2528444	2529036	MSTRG.11438.1	1	593	MSTRG.11438
o	novel	0.360843	-0.0401408	NW_004973309.1	+	2619941	2623467	MSTRG.11442.1	2	3437	MSTRG.11442
o	novel	0.360843	-0.0401408	NW_004973309.1	+	2619949	2623462	MSTRG.11442.2	2	3424	MSTRG.11442
o	novel	0.165016	-0.0004096	NW_004973309.1	-	2622950	2626871	MSTRG.11443.1	2	3832	MSTRG.11443
j	novel	0.0444442	-0.0233472	NW_004973309.1	-	2623361	2626905	MSTRG.11443.3	2	3412	MSTRG.11443
j	novel	0.379251	-0.0200704	NW_004973309.1	+	2669048	2673241	MSTRG.11444.17	2	1996	MSTRG.11444
o	novel	0.120801	-0.016384	NW_004973309.1	+	2633964	2643506	MSTRG.11444.5	2	9436	MSTRG.11444
u	novel	0.0679469	-0.0004096	NW_004973310.1	.	35960	36188	MSTRG.11449.1	1	229	MSTRG.11449
u	novel	0.00288669	-0.077824	NW_004973310.1	.	409736	409964	MSTRG.11451.1	1	229	MSTRG.11451
u	novel	0.0651682	-0.0323584	NW_004973310.1	.	114837	115112	MSTRG.11452.1	1	276	MSTRG.11452
x	novel	0.0531398	-0.229376	NW_004973310.1	-	131478	167945	MSTRG.11453.1	2	2929	MSTRG.11453
u	novel	0.0232287	-0.118784	NW_004973310.1	+	134481	153689	MSTRG.11454.1	2	1525	MSTRG.11454
x	novel	0.215807	-0.0466944	NW_004973310.1	-	139446	173948	MSTRG.11456.1	2	17432	MSTRG.11456
x	novel	0.197599	-0.0159744	NW_004973310.1	-	139446	173885	MSTRG.11456.2	2	15861	MSTRG.11456
i	novel	0.0733017	-0.043008	NW_004973310.1	-	168358	199711	MSTRG.11456.3	2	4168	MSTRG.11456
u	novel	0.10569	-0.0208896	NW_004973310.1	+	284077	288899	MSTRG.11461.1	1	4823	MSTRG.11461
u	novel	0.144242	-0.0208896	NW_004973310.1	+	284077	286229	MSTRG.11461.2	2	2109	MSTRG.11461
u	novel	0.00533396	-0.016384	NW_004973310.1	-	613924	614271	MSTRG.11465.1	1	348	MSTRG.11465
u	novel	0.006698	-0.08192	NW_004973310.1	.	615309	615572	MSTRG.11466.1	1	264	MSTRG.11466
j	novel	0.0412943	-0.131891	NW_004973310.1	-	1010988	1016185	MSTRG.11467.1	3	970	MSTRG.11467
j	novel	0.0749298	-0.130253	NW_004973310.1	-	1010988	1016187	MSTRG.11467.2	3	916	MSTRG.11467
o	novel	0.0555345	-0.135987	NW_004973310.1	-	1012172	1016181	MSTRG.11467.4	3	1071	MSTRG.11467
x	novel	0.480148	-0.0090112	NW_004973311.1	+	30805	38379	MSTRG.11468.1	2	734	MSTRG.11468
u	novel	0.0861255	-0.028672	NW_004973310.1	+	687865	692477	MSTRG.11473.1	1	4613	MSTRG.11473
o	novel	0.183669	-0.0290816	NW_004973310.1	+	790555	841534	MSTRG.11479.1	2	5319	MSTRG.11479
i	novel	0.214912	-0.04096	NW_004973310.1	-	799431	802447	MSTRG.11480.1	2	2971	MSTRG.11480
i	novel	0.125187	-0.0258048	NW_004973310.1	+	808814	818656	MSTRG.11481.1	2	3593	MSTRG.11481
i	novel	0.104974	-0.073728	NW_004973310.1	+	811054	813166	MSTRG.11482.1	2	1885	MSTRG.11482
o	novel	0.0668843	-0.026624	NW_004973310.1	-	815411	882132	MSTRG.11483.1	2	3282	MSTRG.11483
u	novel	0.176634	-0.012288	NW_004973310.1	+	841761	871857	MSTRG.11485.4	2	743	MSTRG.11485
u	novel	0.106759	-0.0299008	NW_004973310.1	-	842788	859686	MSTRG.11486.1	2	6931	MSTRG.11486
u	novel	0.0849262	-0.03072	NW_004973310.1	-	845224	857471	MSTRG.11486.2	3	4105	MSTRG.11486
u	novel	0.0832773	-0.0405504	NW_004973310.1	.	882577	886372	MSTRG.11487.1	1	3796	MSTRG.11487
u	novel	0.108646	-0.024576	NW_004973190.1	.	962053	963230	MSTRG.1149.1	1	1178	MSTRG.1149
i	novel	0.0775153	-0.0442368	NW_004973310.1	.	902985	909030	MSTRG.11490.1	1	6046	MSTRG.11490
i	novel	0.182351	-0.01024	NW_004973310.1	.	992877	993347	MSTRG.11492.1	1	471	MSTRG.11492
i	novel	0.0312657	-0.1024	NW_004973312.1	.	4008	7619	MSTRG.11494.1	1	3612	MSTRG.11494
j	novel	0.0194607	-0.0004096	NW_004973312.1	+	73562	82784	MSTRG.11497.1	3	569	MSTRG.11497
u	novel	0.0704389	-0.04096	NW_004973312.1	-	411210	421117	MSTRG.11499.1	2	9848	MSTRG.11499
i	novel	0.09472	-0.047104	NW_004973178.1	.	42423	43447	MSTRG.115.1	1	1025	MSTRG.115
u	novel	0.0620574	-0.106496	NW_004973312.1	.	433480	433860	MSTRG.11500.1	1	381	MSTRG.11500
u	novel	0.0174153	-0.0004096	NW_004973312.1	.	609361	609578	MSTRG.11501.1	1	218	MSTRG.11501
j	novel	0.0101098	-0.0004096	NW_004973312.1	-	655155	722044	MSTRG.11504.2	3	480	MSTRG.11504
u	novel	0.0829948	-0.0004096	NW_004973312.1	+	1660218	1661952	MSTRG.11507.1	2	1676	MSTRG.11507
u	novel	0.0490967	-0.032768	NW_004973312.1	-	1650196	1654705	MSTRG.11510.1	3	4374	MSTRG.11510
u	novel	0.208467	-0.0606208	NW_004973312.1	+	1677433	1684608	MSTRG.11515.1	2	2570	MSTRG.11515
u	novel	0.0498158	-0.180224	NW_004973312.1	+	1718816	1722028	MSTRG.11517.1	1	3213	MSTRG.11517
u	novel	0.0175209	-0.0147456	NW_004973312.1	+	1736849	1739472	MSTRG.11518.1	1	2624	MSTRG.11518
i	novel	0.128347	-0.1024	NW_004973312.1	-	1762624	1763479	MSTRG.11521.1	1	856	MSTRG.11521
i	novel	0.219078	-0.02048	NW_004973312.1	-	1900775	1910376	MSTRG.11525.1	1	9602	MSTRG.11525
u	novel	0.298795	-0.0577536	NW_004973190.1	-	1012049	1016909	MSTRG.1153.1	2	4752	MSTRG.1153
u	novel	0.403195	-0.067584	NW_004973190.1	-	1012123	1016909	MSTRG.1153.2	3	4315	MSTRG.1153
u	novel	0.35271	-0.0233472	NW_004973312.1	.	2556170	2556759	MSTRG.11531.1	1	590	MSTRG.11531
u	novel	0.0153549	-0.08192	NW_004973312.1	.	2584012	2584373	MSTRG.11532.1	1	362	MSTRG.11532
x	novel	0.0286236	-0.0073728	NW_004973312.1	-	2805100	2855614	MSTRG.11537.1	4	3406	MSTRG.11537
x	novel	0.433604	-0.0073728	NW_004973312.1	-	2819009	2855614	MSTRG.11537.2	3	10810	MSTRG.11537
u	novel	0.470987	-0.0528384	NW_004973190.1	+	1012115	1016911	MSTRG.1154.1	1	4797	MSTRG.1154
i	novel	0.0132096	-0.0004096	NW_004973312.1	.	2935296	2936139	MSTRG.11541.1	1	844	MSTRG.11541
u	novel	0.0337704	-0.004096	NW_004973312.1	+	2943123	2945060	MSTRG.11542.1	1	1938	MSTRG.11542
u	novel	0.0438106	-0.004096	NW_004973312.1	.	2946855	2948757	MSTRG.11543.1	1	1903	MSTRG.11543
u	novel	0.154489	-0.0004096	NW_004973312.1	.	2949891	2950235	MSTRG.11544.1	1	345	MSTRG.11544
u	novel	0.0938185	-0.0516096	NW_004973312.1	-	3130853	3137046	MSTRG.11549.1	3	2820	MSTRG.11549
u	novel	0.104619	-0.0024576	NW_004973312.1	-	3283371	3283658	MSTRG.11554.1	1	288	MSTRG.11554
j	novel	0.173177	-0.0610304	NW_004973312.1	-	3356611	3385536	MSTRG.11556.1	8	3618	MSTRG.11556
j	novel	0.0563567	-0.0049152	NW_004973312.1	+	3385915	3433585	MSTRG.11557.10	6	2256	MSTRG.11557
i	novel	0.0436197	-0.002048	NW_004973312.1	+	3400013	3414841	MSTRG.11558.1	1	14829	MSTRG.11558
u	novel	0.0569875	-0.120013	NW_004973312.1	.	3639622	3640632	MSTRG.11560.1	1	1011	MSTRG.11560
u	novel	0.0962421	-0.0536576	NW_004973312.1	+	3735050	3739845	MSTRG.11567.1	1	4796	MSTRG.11567
u	novel	0.0198114	-0.0520192	NW_004973312.1	.	3919211	3919571	MSTRG.11574.1	1	361	MSTRG.11574
u	novel	0.00773475	-0.0004096	NW_004973312.1	.	4012868	4013108	MSTRG.11575.1	1	241	MSTRG.11575
x	novel	0.0956213	-0.0118784	NW_004973312.1	+	4203386	4206111	MSTRG.11577.1	2	758	MSTRG.11577
u	novel	0.0183187	-0.118784	NW_004973312.1	.	4222415	4222783	MSTRG.11579.1	1	369	MSTRG.11579
i	novel	0.0694554	-0.036864	NW_004973312.1	+	4271400	4283486	MSTRG.11582.1	1	12087	MSTRG.11582
u	novel	0.0133057	-0.0548864	NW_004973312.1	.	4334187	4334442	MSTRG.11585.1	1	256	MSTRG.11585
i	novel	0.0486667	-0.04096	NW_004973312.1	-	4369535	4370240	MSTRG.11588.1	1	706	MSTRG.11588
i	novel	0.122738	-0.028672	NW_004973312.1	.	4431097	4432084	MSTRG.11589.1	1	988	MSTRG.11589
i	novel	0.0325393	-0.0004096	NW_004973312.1	.	4462907	4463560	MSTRG.11591.1	1	654	MSTRG.11591
u	novel	0.0320552	-0.126976	NW_004973178.1	.	46587	46899	MSTRG.116.1	1	313	MSTRG.116
x	novel	0.0403832	-0.0929792	NW_004973190.1	+	1123361	1124315	MSTRG.1160.1	2	793	MSTRG.1160
u	novel	0.0441625	-0.045056	NW_004973313.1	+	460731	466328	MSTRG.11609.1	1	5598	MSTRG.11609
u	novel	0.0427475	-0.0299008	NW_004973313.1	.	563243	563538	MSTRG.11611.1	1	296	MSTRG.11611
j	novel	0.113673	-0.01024	NW_004973313.1	+	1009351	1017569	MSTRG.11615.9	3	7626	MSTRG.11615
j	novel	0.0587733	-0.0139264	NW_004973313.1	-	946666	952940	MSTRG.11618.1	3	5685	MSTRG.11618
i	novel	0.0416347	-0.0364544	NW_004973313.1	-	969582	972047	MSTRG.11619.1	2	2420	MSTRG.11619
i	novel	0.00876667	-0.012288	NW_004973313.1	+	974851	975176	MSTRG.11620.1	2	281	MSTRG.11620
i	novel	0.00983634	-0.032768	NW_004973313.1	+	974851	975172	MSTRG.11620.2	2	277	MSTRG.11620
x	novel	0.0505045	-0.0053248	NW_004973313.1	-	1006597	1014314	MSTRG.11621.1	3	2701	MSTRG.11621
j	novel	0.0163437	-0.004096	NW_004973313.1	+	1038844	1041765	MSTRG.11623.2	2	468	MSTRG.11623
j	novel	0.0178064	-0.618496	NW_004973313.1	+	1038869	1041765	MSTRG.11623.3	2	403	MSTRG.11623
u	novel	0.252559	-0.0667648	NW_004973313.1	+	1074797	1096335	MSTRG.11624.1	2	6329	MSTRG.11624
u	novel	0.0877105	-0.0311296	NW_004973313.1	-	1074797	1079491	MSTRG.11625.1	2	4675	MSTRG.11625
u	novel	0.10992	-0.0311296	NW_004973313.1	-	1074814	1079493	MSTRG.11625.2	1	4680	MSTRG.11625
u	novel	0.0391914	-0.022528	NW_004973313.1	.	1222016	1223854	MSTRG.11631.1	1	1839	MSTRG.11631
u	novel	0.0174125	-0.06144	NW_004973313.1	-	1224437	1225089	MSTRG.11632.1	2	589	MSTRG.11632
u	novel	0.00742752	-0.12247	NW_004973314.1	.	299376	299609	MSTRG.11633.1	1	234	MSTRG.11633
u	novel	0.055975	-0.0569344	NW_004973314.1	.	182337	182858	MSTRG.11635.1	1	522	MSTRG.11635
j	novel	0.0151499	-0.077824	NW_004973314.1	+	246884	250393	MSTRG.11640.1	4	1458	MSTRG.11640
j	novel	0.0282101	-0.0126976	NW_004973314.1	+	246884	250350	MSTRG.11640.2	5	1521	MSTRG.11640
j	novel	0.0182771	-0.135168	NW_004973314.1	+	246884	249526	MSTRG.11640.3	3	2378	MSTRG.11640
j	novel	0.139035	-0.0004096	NW_004973314.1	+	427985	431375	MSTRG.11642.1	3	1474	MSTRG.11642
j	novel	0.441509	-0.065536	NW_004973314.1	+	428564	431124	MSTRG.11642.2	2	581	MSTRG.11642
j	novel	0.120769	-0.004096	NW_004973314.1	+	428564	431124	MSTRG.11642.3	3	957	MSTRG.11642
u	novel	0.100025	-0.049152	NW_004973314.1	-	449528	453675	MSTRG.11645.1	2	1128	MSTRG.11645
u	novel	0.0117349	-0.069632	NW_004973314.1	.	668734	669129	MSTRG.11650.1	1	396	MSTRG.11650
u	novel	0.0915175	-0.008192	NW_004973315.1	-	7300	13298	MSTRG.11652.1	3	5832	MSTRG.11652
j	novel	0.0575956	-0.0016384	NW_004973315.1	+	496949	560330	MSTRG.11655.2	3	3225	MSTRG.11655
u	novel	0.0595072	-0.0004096	NW_004973315.1	-	575301	577029	MSTRG.11658.1	2	1632	MSTRG.11658
j	novel	0.0170234	-0.053248	NW_004973315.1	+	576795	588815	MSTRG.11659.1	3	2093	MSTRG.11659
j	novel	0.0440153	-0.024576	NW_004973315.1	+	576797	581244	MSTRG.11659.2	2	2507	MSTRG.11659
u	novel	0.011868	-0.0131072	NW_004973190.1	.	1303240	1303897	MSTRG.1166.1	1	658	MSTRG.1166
i	novel	0.0284855	-0.008192	NW_004973315.1	+	582099	586133	MSTRG.11660.1	2	3951	MSTRG.11660
i	novel	0.0151167	-0.120832	NW_004973315.1	+	584265	586115	MSTRG.11660.2	2	1764	MSTRG.11660
u	novel	5.88121e-07	-0.0835584	NW_004973316.1	-	330438	330801	MSTRG.11667.1	1	364	MSTRG.11667
x	novel	0.0293623	-0.073728	NW_004973315.1	+	32907	106721	MSTRG.11668.1	8	4969	MSTRG.11668
u	novel	0.0855863	-0.038912	NW_004973315.1	+	34327	43174	MSTRG.11668.3	2	3406	MSTRG.11668
i	novel	0.0441089	-0.110592	NW_004973315.1	+	94106	110612	MSTRG.11668.5	2	7014	MSTRG.11668
i	novel	0.0424294	-0.14336	NW_004973315.1	+	94782	106721	MSTRG.11668.6	3	7531	MSTRG.11668
j	novel	0.0496945	-0.0425984	NW_004973315.1	-	46993	63804	MSTRG.11669.1	4	9443	MSTRG.11669
j	novel	0.0830966	-0.012288	NW_004973315.1	-	81507	202581	MSTRG.11669.10	7	12051	MSTRG.11669
j	novel	0.0760047	-0.117965	NW_004973315.1	-	137370	202705	MSTRG.11669.12	4	1516	MSTRG.11669
j	novel	0.123848	-0.0290816	NW_004973315.1	-	187707	202581	MSTRG.11669.16	3	11999	MSTRG.11669
j	novel	0.0459691	-0.0425984	NW_004973315.1	-	46993	58831	MSTRG.11669.2	3	4332	MSTRG.11669
j	novel	0.0496945	-0.0425984	NW_004973315.1	-	46999	63814	MSTRG.11669.3	4	8616	MSTRG.11669
o	novel	0.0446983	-0.022528	NW_004973315.1	-	49783	63862	MSTRG.11669.8	3	14014	MSTRG.11669
j	novel	0.0830966	-0.012288	NW_004973315.1	-	81507	202710	MSTRG.11669.9	7	12037	MSTRG.11669
i	novel	0.0271879	-0.036864	NW_004973315.1	-	63878	71311	MSTRG.11670.1	4	7254	MSTRG.11670
i	novel	0.0195473	-0.036864	NW_004973315.1	-	63917	70407	MSTRG.11670.2	4	6313	MSTRG.11670
i	novel	0.0507243	-0.034816	NW_004973315.1	+	63890	69313	MSTRG.11671.1	2	5371	MSTRG.11671
i	novel	0.0687208	-0.1024	NW_004973315.1	+	81507	91903	MSTRG.11672.1	3	10213	MSTRG.11672
i	novel	0.0322862	-0.229376	NW_004973315.1	+	86226	91873	MSTRG.11672.2	2	5554	MSTRG.11672
i	novel	0.152805	-0.012288	NW_004973315.1	-	101427	125547	MSTRG.11673.1	5	23909	MSTRG.11673
i	novel	0.102127	-0.012288	NW_004973315.1	-	106802	132677	MSTRG.11673.2	3	25748	MSTRG.11673
i	novel	0.147071	-0.004096	NW_004973315.1	+	119574	132701	MSTRG.11674.1	3	12991	MSTRG.11674
i	novel	0.0309008	-0.032768	NW_004973315.1	+	149941	154027	MSTRG.11676.1	2	4009	MSTRG.11676
j	novel	0.139971	-0.0434176	NW_004973315.1	-	250088	266157	MSTRG.11678.1	4	2227	MSTRG.11678
j	novel	0.0521071	-0.02048	NW_004973315.1	-	260953	265614	MSTRG.11678.3	2	900	MSTRG.11678
j	novel	0.044484	-0.036864	NW_004973315.1	-	260953	265614	MSTRG.11678.4	3	960	MSTRG.11678
u	novel	0.0911562	-0.0401408	NW_004973190.1	-	1212921	1215376	MSTRG.1168.1	1	2456	MSTRG.1168
u	novel	0.0739018	-0.0208896	NW_004973190.1	-	1212921	1215261	MSTRG.1168.2	2	1499	MSTRG.1168
i	novel	0.23319	-0.0004096	NW_004973315.1	-	286788	304525	MSTRG.11680.1	3	17574	MSTRG.11680
j	novel	0.0393726	-0.049152	NW_004973315.1	-	318736	447580	MSTRG.11681.2	17	2324	MSTRG.11681
j	novel	0.0534519	-0.049152	NW_004973315.1	-	318752	447580	MSTRG.11681.3	12	1788	MSTRG.11681
j	novel	0.0234046	-0.0425984	NW_004973315.1	-	397907	448151	MSTRG.11681.9	3	1075	MSTRG.11681
o	novel	0.108803	-0.0253952	NW_004973315.1	+	348062	362896	MSTRG.11682.2	2	14747	MSTRG.11682
o	novel	0.154212	-0.0294912	NW_004973315.1	+	377981	398515	MSTRG.11683.1	2	20464	MSTRG.11683
o	novel	0.154212	-0.0294912	NW_004973315.1	+	377981	397843	MSTRG.11683.2	3	19746	MSTRG.11683
o	novel	0.154212	-0.0294912	NW_004973315.1	+	377989	397855	MSTRG.11683.3	2	19792	MSTRG.11683
o	novel	0.154212	-0.0294912	NW_004973315.1	+	378007	397828	MSTRG.11683.4	4	19613	MSTRG.11683
j	novel	0.148145	-0.0294912	NW_004973315.1	+	379590	397832	MSTRG.11683.5	5	11189	MSTRG.11683
i	novel	0.222427	-0.036864	NW_004973315.1	-	402542	408600	MSTRG.11684.1	2	5980	MSTRG.11684
i	novel	0.0406385	-0.086016	NW_004973315.1	+	407958	412595	MSTRG.11685.1	2	4596	MSTRG.11685
i	novel	0.0353396	-0.0004096	NW_004973315.1	.	467340	467882	MSTRG.11688.1	1	543	MSTRG.11688
u	novel	0.113878	-0.053248	NW_004973316.1	+	661119	662027	MSTRG.11695.1	1	909	MSTRG.11695
o	novel	0.019329	-0.045056	NW_004973316.1	-	371642	434522	MSTRG.11698.1	2	607	MSTRG.11698
o	novel	0.0753222	-0.069632	NW_004973316.1	-	371689	386724	MSTRG.11699.1	2	309	MSTRG.11699
x	novel	0.0706202	-0.0090112	NW_004973316.1	+	389446	462801	MSTRG.11700.1	4	1505	MSTRG.11700
i	novel	0.0337476	-0.0360448	NW_004973316.1	+	459657	506223	MSTRG.11702.1	2	556	MSTRG.11702
i	novel	0.19383	-0.0098304	NW_004973316.1	+	490061	510917	MSTRG.11703.1	2	2991	MSTRG.11703
i	novel	0.0478074	-0.0147456	NW_004973316.1	+	516924	518411	MSTRG.11708.1	1	1488	MSTRG.11708
u	novel	0.125053	-0.0004096	NW_004973316.1	+	540183	540509	MSTRG.11709.1	1	327	MSTRG.11709
u	novel	0.117874	-0.126976	NW_004973316.1	+	544224	546994	MSTRG.11710.1	2	2729	MSTRG.11710
o	novel	0.0156448	-0.0049152	NW_004973316.1	-	584080	602136	MSTRG.11713.1	3	251	MSTRG.11713
u	novel	0.0297655	-0.0004096	NW_004973318.1	.	15524	15780	MSTRG.11726.1	1	257	MSTRG.11726
u	novel	0.0795359	-0.049152	NW_004973318.1	.	49194	49629	MSTRG.11727.1	1	436	MSTRG.11727
i	novel	0.15221	-0.110592	NW_004973318.1	-	76574	77475	MSTRG.11728.12	2	274	MSTRG.11728
j	novel	0.324948	-0.0094208	NW_004973318.1	-	68820	77466	MSTRG.11728.8	4	1579	MSTRG.11728
j	novel	0.324948	-0.0344064	NW_004973318.1	-	69015	77445	MSTRG.11728.9	3	1332	MSTRG.11728
i	novel	0.00500013	-0.0004096	NW_004973318.1	.	59965	60192	MSTRG.11729.1	1	228	MSTRG.11729
u	novel	0.257312	-0.0516096	NW_004973318.1	-	127425	131614	MSTRG.11734.1	1	4190	MSTRG.11734
u	novel	0.0371456	-0.0004096	NW_004973318.1	+	129199	131614	MSTRG.11735.1	1	2416	MSTRG.11735
u	novel	0.377116	-0.032768	NW_004973318.1	-	129225	131614	MSTRG.11736.1	2	881	MSTRG.11736
o	novel	0.152767	-0.128614	NW_004973318.1	+	132003	132658	MSTRG.11737.3	2	329	MSTRG.11737
o	novel	0.0838481	-0.012288	NW_004973318.1	+	179930	193329	MSTRG.11742.1	2	3687	MSTRG.11742
u	novel	0.364959	-0.0319488	NW_004973318.1	-	444817	448668	MSTRG.11759.1	2	2071	MSTRG.11759
u	novel	0.0249533	-0.101581	NW_004973190.1	.	1360445	1361027	MSTRG.1176.1	1	583	MSTRG.1176
i	novel	0.321261	-0.0679936	NW_004973318.1	+	506278	514783	MSTRG.11762.1	2	2350	MSTRG.11762
u	novel	0.054498	-0.282624	NW_004973318.1	+	556362	556767	MSTRG.11763.1	1	406	MSTRG.11763
u	novel	0.122585	-0.0004096	NW_004973318.1	.	557481	557971	MSTRG.11764.1	1	491	MSTRG.11764
u	novel	0.0936347	-0.028672	NW_004973318.1	.	568432	569725	MSTRG.11766.1	1	1294	MSTRG.11766
u	novel	0.0933897	-0.0180224	NW_004973318.1	.	703343	706110	MSTRG.11768.1	1	2768	MSTRG.11768
j	novel	0.0595279	-0.08192	NW_004973319.1	-	8908	22937	MSTRG.11770.1	4	1950	MSTRG.11770
o	novel	0.0807253	-0.02048	NW_004973319.1	-	10322	20424	MSTRG.11770.10	2	8448	MSTRG.11770
j	novel	0.00264309	-0.0569344	NW_004973319.1	-	9463	20442	MSTRG.11770.2	3	675	MSTRG.11770
o	novel	0.419387	-0.0733184	NW_004973319.1	+	63582	91892	MSTRG.11775.1	3	2847	MSTRG.11775
i	novel	0.258756	-0.0294912	NW_004973319.1	+	117111	122666	MSTRG.11776.1	2	5478	MSTRG.11776
i	novel	0.202175	-0.124109	NW_004973319.1	+	165864	169967	MSTRG.11778.1	1	4104	MSTRG.11778
i	novel	0.35481	-0.026624	NW_004973319.1	+	184794	186815	MSTRG.11779.1	1	2022	MSTRG.11779
u	novel	0.00496667	-0.02048	NW_004973319.1	+	362572	364112	MSTRG.11785.3	2	618	MSTRG.11785
o	novel	0.15006	-0.0749568	NW_004973319.1	+	364457	371463	MSTRG.11786.2	2	5980	MSTRG.11786
o	novel	0.117423	-0.0421888	NW_004973319.1	+	364463	374889	MSTRG.11786.3	2	10186	MSTRG.11786
x	novel	0.0491267	-0.049152	NW_004973319.1	-	371471	372373	MSTRG.11787.1	2	836	MSTRG.11787
i	novel	0.0612882	-0.0135168	NW_004973190.1	.	1374399	1375237	MSTRG.1179.1	1	839	MSTRG.1179
x	novel	0.0774763	-0.0385024	NW_004973319.1	-	393373	413340	MSTRG.11790.1	2	486	MSTRG.11790
x	novel	0.0168059	-0.0004096	NW_004973319.1	+	710170	710448	MSTRG.11807.1	2	242	MSTRG.11807
u	novel	0.09673	-0.0004096	NW_004973320.1	-	43937	44370	MSTRG.11818.1	2	245	MSTRG.11818
j	novel	0.0389297	-0.118784	NW_004973320.1	-	44488	65119	MSTRG.11819.1	2	3421	MSTRG.11819
o	novel	0.0346607	-0.032768	NW_004973320.1	-	63155	65119	MSTRG.11819.4	2	1906	MSTRG.11819
i	novel	0.0814303	-0.0004096	NW_004973320.1	-	51989	55390	MSTRG.11820.1	2	3327	MSTRG.11820
o	novel	0.137947	-0.0004096	NW_004973320.1	-	83897	247560	MSTRG.11825.1	2	5009	MSTRG.11825
o	novel	0.177359	-0.156877	NW_004973320.1	+	85551	119645	MSTRG.11827.1	2	248	MSTRG.11827
o	novel	0.0593984	-0.0643072	NW_004973320.1	-	131270	279106	MSTRG.11829.1	2	5891	MSTRG.11829
j	novel	0.0279251	-0.0462848	NW_004973320.1	-	165191	166375	MSTRG.11830.1	2	492	MSTRG.11830
o	novel	0.114738	-0.0077824	NW_004973320.1	+	170537	176437	MSTRG.11831.2	2	5788	MSTRG.11831
i	novel	0.0201527	-0.016384	NW_004973320.1	+	187017	194821	MSTRG.11832.1	2	2835	MSTRG.11832
o	novel	0.100934	-0.0237568	NW_004973320.1	+	199058	250868	MSTRG.11833.1	2	1235	MSTRG.11833
i	novel	0.193156	-0.0360448	NW_004973320.1	-	221371	267963	MSTRG.11834.1	3	9451	MSTRG.11834
i	novel	0.0841409	-0.0462848	NW_004973320.1	-	255851	267878	MSTRG.11834.4	2	4007	MSTRG.11834
x	novel	0.0648094	-0.0385024	NW_004973320.1	-	247658	331785	MSTRG.11835.1	2	6263	MSTRG.11835
x	novel	0.100627	-0.0385024	NW_004973320.1	-	283958	368552	MSTRG.11835.2	3	5414	MSTRG.11835
x	novel	0.0501423	-0.036864	NW_004973320.1	-	248281	362456	MSTRG.11836.1	2	2742	MSTRG.11836
i	novel	0.250526	-0.0233472	NW_004973320.1	-	355713	362549	MSTRG.11836.2	2	1381	MSTRG.11836
i	novel	0.169448	-0.0434176	NW_004973320.1	+	255851	271181	MSTRG.11837.1	2	7135	MSTRG.11837
o	novel	0.0274759	-0.0569344	NW_004973320.1	-	304810	492063	MSTRG.11838.1	2	1565	MSTRG.11838
o	novel	0.2126	-0.0651264	NW_004973320.1	+	386761	509956	MSTRG.11840.1	2	1803	MSTRG.11840
o	novel	0.0418775	-0.028672	NW_004973320.1	-	476827	533800	MSTRG.11841.1	2	2734	MSTRG.11841
o	novel	0.0644163	-0.057344	NW_004973320.1	-	523631	575111	MSTRG.11841.3	2	5768	MSTRG.11841
x	novel	0.0740983	-0.02048	NW_004973320.1	-	480121	517121	MSTRG.11842.1	2	1380	MSTRG.11842
x	novel	0.0589586	-0.0131072	NW_004973320.1	-	542917	560435	MSTRG.11844.1	2	2138	MSTRG.11844
u	novel	0.479878	-0.0221184	NW_004973320.1	+	615068	618166	MSTRG.11847.1	1	3099	MSTRG.11847
i	novel	0.0664107	-0.0442368	NW_004973320.1	+	640909	644640	MSTRG.11849.1	1	3732	MSTRG.11849
i	novel	0.144183	-0.0434176	NW_004973190.1	.	1500283	1501029	MSTRG.1185.1	1	747	MSTRG.1185
x	novel	0.0479548	-0.0585728	NW_004973320.1	-	679179	717525	MSTRG.11850.1	2	310	MSTRG.11850
i	novel	0.224882	-0.0311296	NW_004973320.1	-	719934	720559	MSTRG.11851.1	1	626	MSTRG.11851
i	novel	0.0437355	-0.0045056	NW_004973320.1	+	720164	720516	MSTRG.11852.1	1	353	MSTRG.11852
x	novel	0.0158014	-0.049152	NW_004973320.1	+	1499728	1502790	MSTRG.11856.1	3	235	MSTRG.11856
x	novel	0.0373091	-0.139264	NW_004973320.1	+	1500478	1502764	MSTRG.11856.10	3	464	MSTRG.11856
x	novel	0.00803062	-0.036864	NW_004973320.1	+	1501243	1502759	MSTRG.11856.11	2	506	MSTRG.11856
x	novel	0.00864956	-0.385024	NW_004973320.1	+	1499728	1502783	MSTRG.11856.2	3	724	MSTRG.11856
x	novel	0.0405458	-0.049152	NW_004973320.1	+	1499728	1502790	MSTRG.11856.3	5	750	MSTRG.11856
u	novel	0.00630814	-0.138854	NW_004973320.1	+	1499728	1500433	MSTRG.11856.4	3	643	MSTRG.11856
x	novel	0.00927711	-0.118784	NW_004973320.1	+	1499728	1502766	MSTRG.11856.5	4	384	MSTRG.11856
u	novel	0.00426362	-0.118784	NW_004973320.1	+	1499728	1500415	MSTRG.11856.6	2	667	MSTRG.11856
x	novel	0.00800049	-0.004096	NW_004973320.1	+	1499728	1502759	MSTRG.11856.7	2	541	MSTRG.11856
x	novel	0.0155871	-0.249856	NW_004973320.1	+	1499728	1502790	MSTRG.11856.8	3	368	MSTRG.11856
x	novel	0.121934	-0.0561152	NW_004973320.1	+	1500478	1502783	MSTRG.11856.9	2	1822	MSTRG.11856
x	novel	0.30888	-0.0561152	NW_004973320.1	+	1503262	1506595	MSTRG.11857.4	5	1122	MSTRG.11857
x	novel	0.211884	-0.0569344	NW_004973320.1	+	1503264	1506205	MSTRG.11857.9	4	1647	MSTRG.11857
u	novel	0.227357	-0.0004096	NW_004973320.1	-	908546	910079	MSTRG.11874.1	1	1534	MSTRG.11874
i	novel	0.0173286	-0.129434	NW_004973320.1	+	1004246	1004454	MSTRG.11879.1	1	209	MSTRG.11879
i	novel	0.0201871	-0.0319488	NW_004973320.1	.	1029645	1030055	MSTRG.11881.1	1	411	MSTRG.11881
i	novel	0.039903	-0.045056	NW_004973320.1	+	1051094	1051356	MSTRG.11885.1	1	263	MSTRG.11885
o	novel	0.307232	-0.111411	NW_004973320.1	-	1134893	1226250	MSTRG.11893.1	2	2613	MSTRG.11893
u	novel	0.254482	-0.024576	NW_004973320.1	-	1175995	1182527	MSTRG.11895.1	1	6533	MSTRG.11895
u	novel	0.39897	-0.0569344	NW_004973320.1	+	1176004	1182527	MSTRG.11896.1	1	6524	MSTRG.11896
u	novel	0.0124248	-0.200704	NW_004973320.1	.	1200529	1200898	MSTRG.11897.1	1	370	MSTRG.11897
u	novel	0.0311375	-0.0053248	NW_004973320.1	-	1207233	1208500	MSTRG.11898.1	1	1268	MSTRG.11898
u	novel	0.257385	-0.0200704	NW_004973320.1	-	1208574	1210784	MSTRG.11899.1	4	2091	MSTRG.11899
o	novel	0.0984694	-0.004096	NW_004973320.1	-	1315129	1319325	MSTRG.11902.1	2	661	MSTRG.11902
o	novel	0.0683494	-0.0036864	NW_004973320.1	+	1354149	1363880	MSTRG.11905.2	2	1745	MSTRG.11905
x	novel	0.164994	-0.045056	NW_004973320.1	+	1369999	1462430	MSTRG.11908.1	2	1970	MSTRG.11908
u	novel	0.0523999	-0.0581632	NW_004973320.1	+	1387747	1390941	MSTRG.11909.1	2	3173	MSTRG.11909
u	novel	0.107224	-0.0262144	NW_004973320.1	+	1436014	1486374	MSTRG.11910.1	2	8757	MSTRG.11910
u	novel	0.128073	-0.0282624	NW_004973320.1	-	1448015	1449664	MSTRG.11911.1	1	1650	MSTRG.11911
x	novel	0.101595	-0.126157	NW_004973320.1	-	1452072	1490312	MSTRG.11912.1	2	204	MSTRG.11912
u	novel	0.224784	-0.0311296	NW_004973320.1	-	1462986	1474200	MSTRG.11914.1	1	11215	MSTRG.11914
u	novel	0.165459	-0.0475136	NW_004973320.1	-	1477872	1486374	MSTRG.11915.1	1	8503	MSTRG.11915
u	novel	0.00793039	-0.116736	NW_004973320.1	.	1737496	1737895	MSTRG.11919.1	1	400	MSTRG.11919
u	novel	0.0300631	-0.016384	NW_004973320.1	.	1740246	1740473	MSTRG.11920.1	1	228	MSTRG.11920
u	novel	0.0401551	-0.094208	NW_004973320.1	-	2541132	2542849	MSTRG.11923.1	2	1049	MSTRG.11923
u	novel	0.356922	-0.0790528	NW_004973320.1	+	2541132	2542745	MSTRG.11924.1	1	1614	MSTRG.11924
u	novel	0.168118	-0.0589824	NW_004973320.1	.	2653281	2654318	MSTRG.11926.1	1	1038	MSTRG.11926
u	novel	0.0878852	-0.055296	NW_004973320.1	.	2661600	2661973	MSTRG.11927.1	1	374	MSTRG.11927
u	novel	0.110982	-0.049152	NW_004973320.1	.	2675233	2675813	MSTRG.11928.1	1	581	MSTRG.11928
u	novel	0.0972372	-0.049152	NW_004973320.1	+	2676583	2677210	MSTRG.11929.1	1	628	MSTRG.11929
o	novel	0.0174568	-0.106496	NW_004973320.1	-	1944130	2168139	MSTRG.11939.1	2	210	MSTRG.11939
o	novel	0.368435	-0.0557056	NW_004973320.1	-	1947491	2223218	MSTRG.11941.1	3	1247	MSTRG.11941
o	novel	0.146039	-0.0299008	NW_004973320.1	-	1970698	1988410	MSTRG.11942.2	2	3262	MSTRG.11942
u	novel	0.305628	-0.109363	NW_004973320.1	-	2097400	2108036	MSTRG.11945.1	2	1864	MSTRG.11945
u	novel	0.354906	-0.109363	NW_004973320.1	-	2097400	2108036	MSTRG.11945.2	2	1396	MSTRG.11945
u	novel	0.154534	-0.109363	NW_004973320.1	-	2097400	2108036	MSTRG.11945.3	2	3015	MSTRG.11945
u	novel	0.156579	-0.043008	NW_004973320.1	-	2101749	2108022	MSTRG.11945.4	2	3922	MSTRG.11945
u	novel	0.178403	-0.022528	NW_004973320.1	-	2101749	2108035	MSTRG.11945.5	2	2531	MSTRG.11945
u	novel	0.0508405	-0.043008	NW_004973320.1	-	2105285	2108036	MSTRG.11945.6	2	2194	MSTRG.11945
u	novel	0.226537	-0.0663552	NW_004973320.1	+	2183601	2185949	MSTRG.11950.1	1	2349	MSTRG.11950
u	novel	0.336662	-0.0479232	NW_004973320.1	+	2191912	2194491	MSTRG.11952.1	1	2580	MSTRG.11952
u	novel	0.270882	-0.0843776	NW_004973190.1	+	1604218	1614919	MSTRG.1196.1	1	10702	MSTRG.1196
u	novel	0.189056	-0.0864256	NW_004973320.1	-	2248707	2250791	MSTRG.11960.2	2	472	MSTRG.11960
u	novel	0.179641	-0.0012288	NW_004973320.1	-	2248707	2250790	MSTRG.11960.3	3	301	MSTRG.11960
u	novel	0.178951	-0.147456	NW_004973320.1	-	2248707	2249242	MSTRG.11960.4	2	281	MSTRG.11960
x	novel	0.240828	-0.0290816	NW_004973320.1	+	2324481	2421905	MSTRG.11967.1	2	714	MSTRG.11967
u	novel	0.00361194	-0.028672	NW_004973320.1	.	2452870	2453240	MSTRG.11968.1	1	371	MSTRG.11968
u	novel	0.347977	-0.012288	NW_004973320.1	.	2487180	2488268	MSTRG.11969.1	1	1089	MSTRG.11969
u	novel	0.461607	-0.0397312	NW_004973190.1	-	1604233	1614426	MSTRG.1197.1	2	7246	MSTRG.1197
j	novel	0.105731	-0.016384	NW_004973320.1	+	2783508	2786202	MSTRG.11975.2	2	1559	MSTRG.11975
u	novel	0.149336	-0.0454656	NW_004973322.1	+	1	6816	MSTRG.11979.1	2	6766	MSTRG.11979
u	novel	0.0314066	-0.14336	NW_004973322.1	+	61300	64454	MSTRG.11983.1	1	3155	MSTRG.11983
o	novel	0.075357	-0.126566	NW_004973321.1	-	45746	73616	MSTRG.11991.1	2	365	MSTRG.11991
j	novel	0.173881	-0.114278	NW_004973321.1	+	87046	87940	MSTRG.11994.1	4	552	MSTRG.11994
x	novel	0.148204	-0.1024	NW_004973321.1	+	132087	132616	MSTRG.12000.2	1	530	MSTRG.12000
u	novel	0.193623	-0.014336	NW_004973322.1	+	446344	457339	MSTRG.12006.1	2	10759	MSTRG.12006
u	novel	0.0145358	-0.077824	NW_004973322.1	-	721545	721753	MSTRG.12007.1	1	209	MSTRG.12007
u	novel	0.0718111	-0.0294912	NW_004973322.1	.	722352	725572	MSTRG.12008.1	1	3221	MSTRG.12008
u	novel	0.174254	-0.0462848	NW_004973190.1	-	1638221	1644481	MSTRG.1201.1	1	6261	MSTRG.1201
o	novel	0.0401078	-0.032768	NW_004973322.1	+	792238	795828	MSTRG.12012.2	2	2072	MSTRG.12012
o	novel	0.15116	-0.02048	NW_004973322.1	+	792251	795415	MSTRG.12012.3	2	3101	MSTRG.12012
o	novel	0.0328956	-0.073728	NW_004973322.1	+	775281	783072	MSTRG.12013.1	2	212	MSTRG.12013
x	novel	0.0033191	-0.045056	NW_004973322.1	+	804695	805050	MSTRG.12015.1	2	248	MSTRG.12015
i	novel	0.110831	-0.0581632	NW_004973322.1	+	820977	824024	MSTRG.12016.1	2	2949	MSTRG.12016
j	novel	0.14565	-0.0192512	NW_004973322.1	-	2177971	2185060	MSTRG.12023.1	2	6416	MSTRG.12023
u	novel	0.323681	-0.0004096	NW_004973322.1	-	2185122	2194376	MSTRG.12024.1	1	9255	MSTRG.12024
u	novel	0.326398	-0.0360448	NW_004973322.1	-	2194445	2202208	MSTRG.12025.1	3	2175	MSTRG.12025
u	novel	0.209247	-0.090112	NW_004973322.1	.	2291248	2291543	MSTRG.12027.1	1	296	MSTRG.12027
i	novel	0.0547901	-0.065536	NW_004973322.1	.	1130051	1131635	MSTRG.12035.1	1	1585	MSTRG.12035
o	novel	0.0504515	-0.057344	NW_004973322.1	+	1310976	1315813	MSTRG.12039.10	3	4699	MSTRG.12039
o	novel	0.0175562	-0.129843	NW_004973322.1	+	1298051	1299574	MSTRG.12039.2	2	1490	MSTRG.12039
j	novel	0.0177968	-0.129843	NW_004973322.1	+	1298051	1299574	MSTRG.12039.3	3	1400	MSTRG.12039
i	novel	0.170325	-0.0815104	NW_004973190.1	.	1663089	1663844	MSTRG.1204.1	1	756	MSTRG.1204
x	novel	0.0510349	-0.06144	NW_004973322.1	-	1298912	1302048	MSTRG.12040.1	2	3102	MSTRG.12040
u	novel	0.0906925	-0.018432	NW_004973322.1	+	1421913	1426326	MSTRG.12042.1	2	4324	MSTRG.12042
i	novel	0.0292366	-0.053248	NW_004973322.1	+	1427297	1431693	MSTRG.12043.1	3	4270	MSTRG.12043
o	novel	0.225592	-0.0086016	NW_004973322.1	+	1432669	1438224	MSTRG.12044.1	2	5495	MSTRG.12044
o	novel	0.225592	-0.0086016	NW_004973322.1	+	1432669	1438226	MSTRG.12044.2	2	5491	MSTRG.12044
j	novel	0.103273	-0.0086016	NW_004973322.1	+	1432694	1438089	MSTRG.12044.3	3	3789	MSTRG.12044
j	novel	0.0535571	-0.0049152	NW_004973322.1	+	1432873	1438089	MSTRG.12044.4	3	1868	MSTRG.12044
j	novel	0.162462	-0.008192	NW_004973322.1	+	1457090	1479157	MSTRG.12046.1	3	1964	MSTRG.12046
j	novel	0.0550207	-0.0012288	NW_004973322.1	+	1457096	1477874	MSTRG.12046.10	5	3276	MSTRG.12046
j	novel	0.0364721	-0.0012288	NW_004973322.1	+	1457096	1477519	MSTRG.12046.11	4	7148	MSTRG.12046
j	novel	0.175345	-0.0012288	NW_004973322.1	+	1457096	1477519	MSTRG.12046.12	4	3370	MSTRG.12046
j	novel	0.0854227	-0.0012288	NW_004973322.1	+	1457096	1480469	MSTRG.12046.13	4	7305	MSTRG.12046
j	novel	0.0796969	-0.086016	NW_004973322.1	+	1460675	1480469	MSTRG.12046.16	8	18678	MSTRG.12046
i	novel	0.0796969	-0.086016	NW_004973322.1	+	1460676	1470675	MSTRG.12046.17	4	9816	MSTRG.12046
j	novel	0.0796969	-0.086016	NW_004973322.1	+	1460677	1479156	MSTRG.12046.18	6	17489	MSTRG.12046
o	novel	0.0755889	-0.0012288	NW_004973322.1	+	1457090	1470693	MSTRG.12046.2	3	13467	MSTRG.12046
j	novel	0.458378	-0.008192	NW_004973322.1	+	1457090	1479157	MSTRG.12046.3	6	4475	MSTRG.12046
j	novel	0.0408336	-0.0012288	NW_004973322.1	+	1457090	1479157	MSTRG.12046.4	3	3485	MSTRG.12046
j	novel	0.0452749	-0.0012288	NW_004973322.1	+	1457096	1479157	MSTRG.12046.6	5	3712	MSTRG.12046
j	novel	0.0421514	-0.0012288	NW_004973322.1	+	1457096	1480469	MSTRG.12046.8	5	5874	MSTRG.12046
j	novel	0.034763	-0.0012288	NW_004973322.1	+	1457096	1477581	MSTRG.12046.9	3	2820	MSTRG.12046
u	novel	0.0228235	-0.02048	NW_004973322.1	-	1477894	1480469	MSTRG.12047.1	1	2576	MSTRG.12047
u	novel	0.02269	-0.02048	NW_004973322.1	-	1477894	1480478	MSTRG.12047.2	2	2498	MSTRG.12047
x	novel	0.00817299	-0.016384	NW_004973322.1	+	1532028	1534234	MSTRG.12049.1	2	362	MSTRG.12049
j	novel	0.073844	-0.012288	NW_004973322.1	+	1534281	1564827	MSTRG.12050.2	2	8305	MSTRG.12050
i	novel	0.0454837	-0.08192	NW_004973322.1	.	1542113	1545424	MSTRG.12051.1	1	3312	MSTRG.12051
i	novel	0.00845228	-0.098304	NW_004973322.1	.	1573742	1574219	MSTRG.12053.1	1	478	MSTRG.12053
i	novel	0.101996	-0.0004096	NW_004973322.1	.	1598817	1599099	MSTRG.12054.1	1	283	MSTRG.12054
u	novel	0.0292438	-0.0442368	NW_004973322.1	.	2791699	2791912	MSTRG.12057.1	1	214	MSTRG.12057
u	novel	0.047364	-0.0004096	NW_004973322.1	-	2860488	2860979	MSTRG.12060.1	1	492	MSTRG.12060
j	novel	0.0626349	-0.036864	NW_004973322.1	-	3413497	3477767	MSTRG.12068.8	3	570	MSTRG.12068
i	novel	0.321114	-0.0196608	NW_004973322.1	.	3406797	3409074	MSTRG.12069.1	1	2278	MSTRG.12069
u	novel	0.0128922	-0.0094208	NW_004973322.1	.	3755226	3755632	MSTRG.12070.1	1	407	MSTRG.12070
u	novel	0.00544142	-0.053248	NW_004973322.1	+	3776403	3806582	MSTRG.12071.1	2	303	MSTRG.12071
i	novel	0.0467518	-0.0413696	NW_004973322.1	.	4006751	4007065	MSTRG.12074.1	1	315	MSTRG.12074
i	novel	0.0141101	-0.06144	NW_004973190.1	.	1751131	1751541	MSTRG.1208.1	1	411	MSTRG.1208
i	novel	0.0315955	-0.014336	NW_004973322.1	+	4345315	4346724	MSTRG.12086.1	1	1410	MSTRG.12086
i	novel	0.0198007	-0.077824	NW_004973322.1	.	4502602	4503260	MSTRG.12089.1	1	659	MSTRG.12089
i	novel	0.00461581	-0.0004096	NW_004973322.1	.	4548170	4548478	MSTRG.12090.1	1	309	MSTRG.12090
i	novel	0.0383713	-0.02048	NW_004973322.1	.	4555329	4562093	MSTRG.12091.1	1	6765	MSTRG.12091
i	novel	0.107681	-0.0356352	NW_004973322.1	.	4563348	4565133	MSTRG.12092.1	1	1786	MSTRG.12092
i	novel	0.0876608	-0.0606208	NW_004973322.1	.	4565507	4574909	MSTRG.12093.1	1	9403	MSTRG.12093
i	novel	0.0626303	-0.02048	NW_004973322.1	.	4576755	4578630	MSTRG.12094.1	1	1876	MSTRG.12094
u	novel	0.0109098	-0.0004096	NW_004973322.1	.	4744235	4744561	MSTRG.12098.1	1	327	MSTRG.12098
o	novel	0.286206	-0.0708608	NW_004973178.1	+	84652	132829	MSTRG.121.1	2	1303	MSTRG.121
u	novel	0.0888265	-0.016384	NW_004973322.1	.	4803369	4807687	MSTRG.12101.1	1	4319	MSTRG.12101
u	novel	0.0444111	-0.0212992	NW_004973322.1	-	4841632	4937500	MSTRG.12102.3	3	4410	MSTRG.12102
u	novel	0.0368534	-0.0212992	NW_004973322.1	-	4877706	4937500	MSTRG.12102.4	3	3514	MSTRG.12102
u	novel	0.0572699	-0.0176128	NW_004973323.1	-	1	21931	MSTRG.12107.1	5	3675	MSTRG.12107
u	novel	0.0809743	-0.06144	NW_004973323.1	-	1	16220	MSTRG.12107.2	3	895	MSTRG.12107
u	novel	0.0581602	-0.04096	NW_004973323.1	-	22393	24793	MSTRG.12108.3	2	2354	MSTRG.12108
i	novel	0.0400284	-0.02048	NW_004973323.1	.	161366	161937	MSTRG.12111.1	1	572	MSTRG.12111
i	novel	0.0199723	-0.028672	NW_004973323.1	-	165455	166419	MSTRG.12112.1	1	965	MSTRG.12112
o	novel	0.0517796	-0.016384	NW_004973323.1	-	803212	805763	MSTRG.12118.2	2	2474	MSTRG.12118
j	novel	0.017885	-0.0364544	NW_004973323.1	-	805936	914610	MSTRG.12118.4	2	924	MSTRG.12118
i	novel	0.137519	-0.004096	NW_004973323.1	-	848039	852501	MSTRG.12118.6	1	4463	MSTRG.12118
j	novel	0.085531	-0.016384	NW_004973323.1	-	855482	920221	MSTRG.12118.7	7	15039	MSTRG.12118
u	novel	0.0685958	-0.0425984	NW_004973323.1	-	902178	920197	MSTRG.12118.8	3	5406	MSTRG.12118
u	novel	0.0332944	-0.0360448	NW_004973323.1	-	902220	906471	MSTRG.12118.9	2	4181	MSTRG.12118
i	novel	0.0153794	-0.0499712	NW_004973190.1	+	1791615	1791850	MSTRG.1212.1	1	236	MSTRG.1212
i	novel	0.123675	-0.036864	NW_004973323.1	.	635725	637482	MSTRG.12120.1	1	1758	MSTRG.12120
i	novel	0.0173903	-0.094208	NW_004973323.1	.	645952	646713	MSTRG.12121.1	1	762	MSTRG.12121
i	novel	0.0735977	-0.0507904	NW_004973323.1	+	666575	676004	MSTRG.12123.1	2	9349	MSTRG.12123
i	novel	0.0584963	-0.0237568	NW_004973323.1	-	674642	676004	MSTRG.12124.1	1	1363	MSTRG.12124
i	novel	0.0763558	-0.055296	NW_004973323.1	+	683933	728136	MSTRG.12125.1	2	3664	MSTRG.12125
i	novel	0.204682	-0.0434176	NW_004973323.1	+	725020	731166	MSTRG.12125.2	2	6057	MSTRG.12125
i	novel	0.176018	-0.028672	NW_004973323.1	-	731226	737918	MSTRG.12127.1	1	6693	MSTRG.12127
i	novel	0.154214	-0.0221184	NW_004973323.1	-	737958	744437	MSTRG.12128.1	2	6393	MSTRG.12128
i	novel	0.0971989	-0.0200704	NW_004973323.1	+	744515	750696	MSTRG.12129.1	2	6096	MSTRG.12129
o	novel	0.092091	-0.036864	NW_004973323.1	-	744515	773650	MSTRG.12130.1	2	29058	MSTRG.12130
o	novel	0.092091	-0.0090112	NW_004973323.1	-	757012	775035	MSTRG.12130.2	3	17876	MSTRG.12130
o	novel	0.092091	-0.0090112	NW_004973323.1	-	763254	771251	MSTRG.12130.4	2	7955	MSTRG.12130
i	novel	0.185944	-0.0446464	NW_004973323.1	+	750757	761686	MSTRG.12131.1	2	10852	MSTRG.12131
i	novel	0.0595276	-0.0192512	NW_004973323.1	+	766960	769175	MSTRG.12132.1	2	2139	MSTRG.12132
i	novel	0.135488	-0.032768	NW_004973323.1	+	775163	787961	MSTRG.12133.1	2	12670	MSTRG.12133
i	novel	0.15316	-0.012288	NW_004973323.1	-	775163	787942	MSTRG.12134.1	3	12584	MSTRG.12134
x	novel	0.386457	-0.034816	NW_004973323.1	+	788048	805805	MSTRG.12135.1	3	17616	MSTRG.12135
i	novel	0.227355	-0.0131072	NW_004973323.1	+	837464	847955	MSTRG.12136.1	3	10327	MSTRG.12136
i	novel	0.0934063	-0.090112	NW_004973323.1	-	837469	847955	MSTRG.12137.1	3	10334	MSTRG.12137
u	novel	0.0807233	-0.0098304	NW_004973323.1	+	906595	913710	MSTRG.12140.1	2	7081	MSTRG.12140
u	novel	0.0904969	-0.014336	NW_004973324.1	+	716530	719453	MSTRG.12141.1	2	672	MSTRG.12141
u	novel	0.141734	-0.055296	NW_004973324.1	-	625717	644276	MSTRG.12144.1	1	18560	MSTRG.12144
u	novel	0.0226272	-0.0339968	NW_004973324.1	.	706982	707220	MSTRG.12147.1	1	239	MSTRG.12147
u	novel	0.0092282	-0.106496	NW_004973324.1	.	708949	709279	MSTRG.12148.1	1	331	MSTRG.12148
i	novel	0.00793654	-0.008192	NW_004973324.1	.	8505	8832	MSTRG.12151.1	1	328	MSTRG.12151
u	novel	0.327511	-0.016384	NW_004973324.1	.	434523	435322	MSTRG.12171.1	1	800	MSTRG.12171
i	novel	0.225298	-0.0176128	NW_004973324.1	-	901756	911602	MSTRG.12178.1	2	8031	MSTRG.12178
j	novel	0.272806	-0.0897024	NW_004973324.1	+	977263	986684	MSTRG.12179.2	8	5387	MSTRG.12179
j	novel	0.116269	-0.0524288	NW_004973324.1	+	1031829	1033398	MSTRG.12181.2	3	710	MSTRG.12181
i	novel	0.0288918	-0.172442	NW_004973324.1	-	1171307	1171624	MSTRG.12193.1	2	249	MSTRG.12193
j	novel	0.0834601	-0.0147456	NW_004973324.1	-	1319757	1321075	MSTRG.12205.1	2	666	MSTRG.12205
o	novel	0.077964	-0.0147456	NW_004973324.1	-	1319757	1321075	MSTRG.12205.2	2	671	MSTRG.12205
u	novel	0.247814	-0.0487424	NW_004973324.1	.	1400204	1403672	MSTRG.12209.1	1	3469	MSTRG.12209
u	novel	0.4394	-0.053248	NW_004973324.1	.	1405049	1406105	MSTRG.12210.1	1	1057	MSTRG.12210
u	novel	0.428176	-0.0868352	NW_004973324.1	.	1408438	1416212	MSTRG.12211.1	1	7775	MSTRG.12211
u	novel	0.0525417	-0.0004096	NW_004973324.1	.	1487315	1487519	MSTRG.12214.1	1	205	MSTRG.12214
u	novel	0.0270488	-0.024576	NW_004973324.1	+	1547991	1548923	MSTRG.12220.1	1	933	MSTRG.12220
x	novel	0.379518	-0.0688128	NW_004973324.1	+	1564522	1570946	MSTRG.12224.1	2	6340	MSTRG.12224
i	novel	0.168795	-0.0004096	NW_004973324.1	-	1593761	1594739	MSTRG.12226.1	2	883	MSTRG.12226
x	novel	0.0381533	-0.0679936	NW_004973324.1	-	2062032	2065958	MSTRG.12245.1	2	1507	MSTRG.12245
u	novel	0.0309422	-0.0679936	NW_004973324.1	-	2062043	2065835	MSTRG.12245.2	2	1519	MSTRG.12245
i	novel	0.189914	-0.0495616	NW_004973324.1	-	2066339	2076784	MSTRG.12247.1	1	10446	MSTRG.12247
x	novel	0.436187	-0.0393216	NW_004973324.1	+	2359623	2364449	MSTRG.12257.1	2	4776	MSTRG.12257
j	novel	0.0386668	-0.131072	NW_004973190.1	+	2449109	2457517	MSTRG.1226.3	2	6432	MSTRG.1226
i	novel	0.150967	-0.0475136	NW_004973324.1	-	3099963	3102876	MSTRG.12269.1	2	2850	MSTRG.12269
j	novel	0.283729	-0.004096	NW_004973324.1	-	2917422	2930116	MSTRG.12275.3	3	12565	MSTRG.12275
o	novel	0.430623	-0.024576	NW_004973324.1	-	2946818	2964702	MSTRG.12275.5	3	17737	MSTRG.12275
o	novel	0.470699	-0.0094208	NW_004973324.1	+	2824426	3000003	MSTRG.12277.1	4	22809	MSTRG.12277
i	novel	0.0187956	-0.08192	NW_004973324.1	-	2904223	2906210	MSTRG.12281.1	2	1933	MSTRG.12281
i	novel	0.16626	-0.036864	NW_004973324.1	+	2904992	2906211	MSTRG.12282.1	2	1171	MSTRG.12282
i	novel	0.0642063	-0.036864	NW_004973324.1	-	2906326	2909474	MSTRG.12283.1	2	3083	MSTRG.12283
o	novel	0.102689	-0.004096	NW_004973324.1	-	2906393	2941975	MSTRG.12283.2	2	5013	MSTRG.12283
i	novel	0.0713386	-0.028672	NW_004973324.1	+	2906326	2910928	MSTRG.12284.1	3	4435	MSTRG.12284
i	novel	0.165139	-0.0483328	NW_004973324.1	+	2912873	2916106	MSTRG.12285.1	2	3195	MSTRG.12285
i	novel	0.161379	-0.024576	NW_004973324.1	+	2930153	2942088	MSTRG.12286.1	3	11758	MSTRG.12286
x	novel	0.0455973	-0.0380928	NW_004973324.1	+	2942317	2946971	MSTRG.12287.1	2	4566	MSTRG.12287
u	novel	0.087376	-0.004096	NW_004973324.1	-	2965616	2976644	MSTRG.12288.1	3	10882	MSTRG.12288
u	novel	0.109823	-0.004096	NW_004973324.1	-	2967899	2975788	MSTRG.12288.2	3	7744	MSTRG.12288
j	novel	0.287825	-0.016384	NW_004973324.1	+	3000081	3009135	MSTRG.12289.1	2	7699	MSTRG.12289
i	novel	0.0218443	-0.0004096	NW_004973324.1	-	3015363	3016163	MSTRG.12290.1	2	752	MSTRG.12290
u	novel	0.0417814	-0.208896	NW_004973324.1	.	3393273	3393517	MSTRG.12293.1	1	245	MSTRG.12293
u	novel	0.114848	-0.0311296	NW_004973324.1	+	3209840	3214311	MSTRG.12296.1	2	4375	MSTRG.12296
u	novel	0.0750987	-0.02048	NW_004973324.1	+	3238271	3243514	MSTRG.12297.1	2	5182	MSTRG.12297
u	novel	0.00892673	-0.0663552	NW_004973324.1	+	3984220	3984689	MSTRG.12301.1	1	470	MSTRG.12301
u	novel	0.201175	-0.0155648	NW_004973324.1	.	4194032	4194666	MSTRG.12308.1	1	635	MSTRG.12308
i	novel	0.112434	-0.0151552	NW_004973190.1	.	2776105	2778882	MSTRG.1231.1	1	2778	MSTRG.1231
o	novel	0.167627	-0.02048	NW_004973324.1	+	3550078	3656164	MSTRG.12315.1	2	2828	MSTRG.12315
o	novel	0.00619005	-0.008192	NW_004973324.1	+	3594799	3654611	MSTRG.12315.3	2	304	MSTRG.12315
o	novel	0.163429	-0.0221184	NW_004973324.1	+	3634426	3656164	MSTRG.12315.5	3	10932	MSTRG.12315
i	novel	0.165978	-0.02048	NW_004973324.1	+	3649656	3656164	MSTRG.12315.6	2	6453	MSTRG.12315
i	novel	0.408877	-0.0827392	NW_004973324.1	-	3558305	3579251	MSTRG.12316.1	1	20947	MSTRG.12316
i	novel	0.110788	-0.0692224	NW_004973324.1	-	3594371	3606447	MSTRG.12318.1	3	9661	MSTRG.12318
i	novel	0.065139	-0.0139264	NW_004973190.1	.	2807545	2811511	MSTRG.1232.1	1	3967	MSTRG.1232
i	novel	0.037499	-0.0516096	NW_004973324.1	-	3612218	3615864	MSTRG.12320.1	2	3585	MSTRG.12320
i	novel	0.0452154	-0.0196608	NW_004973324.1	+	3612221	3615639	MSTRG.12321.1	2	3353	MSTRG.12321
i	novel	0.230071	-0.0344064	NW_004973324.1	-	3634426	3643465	MSTRG.12322.1	2	8981	MSTRG.12322
i	novel	0.266934	-0.0335872	NW_004973324.1	-	3710028	3713700	MSTRG.12326.1	2	3609	MSTRG.12326
o	novel	0.161694	-0.0487424	NW_004973324.1	+	3727980	3734179	MSTRG.12327.1	3	6094	MSTRG.12327
i	novel	0.258856	-0.036864	NW_004973324.1	-	3752046	3753734	MSTRG.12328.1	2	1577	MSTRG.12328
i	novel	0.315604	-0.0233472	NW_004973324.1	-	3761324	3761912	MSTRG.12329.1	1	589	MSTRG.12329
i	novel	0.069139	-0.0114688	NW_004973324.1	-	3770872	3773306	MSTRG.12330.1	1	2435	MSTRG.12330
i	novel	0.276685	-0.0413696	NW_004973324.1	-	3787014	3793826	MSTRG.12332.1	2	6719	MSTRG.12332
u	novel	0.17767	-0.034816	NW_004973324.1	-	4319433	4329699	MSTRG.12339.1	2	555	MSTRG.12339
x	novel	0.0489092	-0.118784	NW_004973324.1	-	4416817	4417136	MSTRG.12342.1	2	250	MSTRG.12342
o	novel	0.0877229	-0.1024	NW_004973324.1	+	4423241	4425154	MSTRG.12343.11	2	1838	MSTRG.12343
i	novel	0.0341411	-0.0659456	NW_004973324.1	+	4545804	4548194	MSTRG.12350.1	1	2391	MSTRG.12350
x	novel	0.0490155	-0.049152	NW_004973324.1	+	4550953	4554186	MSTRG.12351.1	2	3172	MSTRG.12351
i	novel	0.0423444	-0.028672	NW_004973324.1	+	4550987	4552705	MSTRG.12351.2	2	1625	MSTRG.12351
i	novel	0.0259871	-0.028672	NW_004973324.1	+	4554352	4555795	MSTRG.12352.1	3	1240	MSTRG.12352
j	novel	0.113088	-0.0315392	NW_004973324.1	-	4682199	4685477	MSTRG.12355.1	3	1851	MSTRG.12355
j	novel	0.0692537	-0.0516096	NW_004973324.1	+	4722582	4753338	MSTRG.12358.1	6	1055	MSTRG.12358
u	novel	0.0444099	-0.02048	NW_004973325.1	+	448575	454705	MSTRG.12362.1	1	6131	MSTRG.12362
x	novel	0.00660044	-0.073728	NW_004973325.1	-	156092	189089	MSTRG.12368.1	5	802	MSTRG.12368
i	novel	0.0410375	-0.133939	NW_004973190.1	.	2913998	2914912	MSTRG.1237.1	1	915	MSTRG.1237
u	novel	0.0724259	-0.0364544	NW_004973325.1	-	427886	430521	MSTRG.12374.1	1	2636	MSTRG.12374
u	novel	0.105653	-0.0237568	NW_004973325.1	.	433428	435611	MSTRG.12375.1	1	2184	MSTRG.12375
u	novel	0.0180787	-0.0438272	NW_004973325.1	.	485583	485905	MSTRG.12378.1	1	323	MSTRG.12378
i	novel	0.11291	-0.0565248	NW_004973325.1	-	566696	574849	MSTRG.12382.1	1	8154	MSTRG.12382
u	novel	0.0232942	-0.0229376	NW_004973325.1	.	579778	580417	MSTRG.12383.1	1	640	MSTRG.12383
u	novel	0.0919937	-0.026624	NW_004973325.1	-	581358	582779	MSTRG.12384.1	1	1422	MSTRG.12384
i	novel	0.0786246	-0.01024	NW_004973325.1	+	773868	784175	MSTRG.12390.13	1	10308	MSTRG.12390
j	novel	0.100228	-0.024576	NW_004973325.1	+	756311	827640	MSTRG.12390.6	5	12701	MSTRG.12390
j	novel	0.0569915	-0.0004096	NW_004973325.1	+	756311	808420	MSTRG.12390.7	3	2135	MSTRG.12390
i	novel	0.131	-0.0999424	NW_004973325.1	+	733261	737271	MSTRG.12391.1	1	4011	MSTRG.12391
j	novel	0.0516035	-0.032768	NW_004973325.1	-	803956	808865	MSTRG.12392.2	2	3188	MSTRG.12392
u	novel	0.394895	-0.0401408	NW_004973326.1	+	7010	9074	MSTRG.12397.1	1	2065	MSTRG.12397
u	novel	0.221523	-0.0458752	NW_004973326.1	-	1	815	MSTRG.12399.1	2	716	MSTRG.12399
u	novel	0.244118	-0.0299008	NW_004973326.1	-	1	807	MSTRG.12399.2	3	672	MSTRG.12399
u	novel	0.34992	-0.0413696	NW_004973326.1	.	80713	81940	MSTRG.12412.1	1	1228	MSTRG.12412
u	novel	0.0119651	-0.02048	NW_004973326.1	.	140372	140917	MSTRG.12413.1	1	546	MSTRG.12413
u	novel	0.0204855	-0.0004096	NW_004973326.1	+	203265	203525	MSTRG.12416.1	1	261	MSTRG.12416
i	novel	0.251567	-0.077824	NW_004973326.1	+	269895	296752	MSTRG.12418.4	3	4556	MSTRG.12418
i	novel	0.121393	-0.02048	NW_004973326.1	+	271125	281214	MSTRG.12418.5	2	308	MSTRG.12418
i	novel	0.0502844	-0.0229376	NW_004973326.1	+	346892	372409	MSTRG.12419.1	2	1513	MSTRG.12419
u	novel	0.326191	-0.0294912	NW_004973326.1	.	482601	483920	MSTRG.12421.1	1	1320	MSTRG.12421
u	novel	0.0814799	-0.0024576	NW_004973326.1	.	484318	484915	MSTRG.12422.1	1	598	MSTRG.12422
i	novel	0.150301	-0.0217088	NW_004973327.1	.	27157	34496	MSTRG.12426.1	1	7340	MSTRG.12426
i	novel	0.0844991	-0.016384	NW_004973327.1	.	41461	42237	MSTRG.12427.1	1	777	MSTRG.12427
i	novel	0.0791875	-0.2048	NW_004973327.1	.	58860	59521	MSTRG.12428.1	1	662	MSTRG.12428
u	novel	0.0432892	-0.0114688	NW_004973327.1	.	122640	122910	MSTRG.12430.1	1	271	MSTRG.12430
j	novel	0.0372846	-0.012288	NW_004973328.1	-	247721	248913	MSTRG.12439.1	2	540	MSTRG.12439
u	novel	0.0057523	-0.086016	NW_004973190.1	.	3610055	3610332	MSTRG.1244.1	1	278	MSTRG.1244
i	novel	0.417419	-0.0446464	NW_004973328.1	.	621297	622247	MSTRG.12448.1	1	951	MSTRG.12448
u	novel	0.00616604	-0.02048	NW_004973328.1	.	1460046	1460317	MSTRG.12450.1	1	272	MSTRG.12450
u	novel	0.0182613	-0.0004096	NW_004973328.1	.	2082442	2082701	MSTRG.12451.1	1	260	MSTRG.12451
u	novel	0.0181321	-0.024576	NW_004973328.1	.	2136338	2136708	MSTRG.12453.1	1	371	MSTRG.12453
i	novel	0.00843325	-0.0004096	NW_004973328.1	.	2414454	2414718	MSTRG.12455.1	1	265	MSTRG.12455
u	novel	0.0426496	-0.0004096	NW_004973329.1	+	3460	5199	MSTRG.12457.1	2	1663	MSTRG.12457
u	novel	0.157479	-0.0004096	NW_004973329.1	.	5876	6893	MSTRG.12458.1	1	1018	MSTRG.12458
u	novel	0.0619997	-0.0847872	NW_004973329.1	.	29074	29663	MSTRG.12459.1	1	590	MSTRG.12459
u	novel	0.0844829	-0.18432	NW_004973329.1	-	58003	63682	MSTRG.12461.1	1	5680	MSTRG.12461
u	novel	0.0553651	-0.0507904	NW_004973330.1	.	637625	639023	MSTRG.12466.1	1	1399	MSTRG.12466
o	novel	0.142709	-0.0401408	NW_004973329.1	-	102509	322273	MSTRG.12469.1	2	6368	MSTRG.12469
u	novel	0.0491096	-0.0090112	NW_004973190.1	+	3854316	3861650	MSTRG.1247.1	1	7335	MSTRG.1247
u	novel	0.0524416	-0.0090112	NW_004973190.1	+	3854320	3858782	MSTRG.1247.2	2	2658	MSTRG.1247
j	novel	0.303031	-0.0311296	NW_004973329.1	-	186042	199590	MSTRG.12470.6	3	613	MSTRG.12470
j	novel	0.164184	-0.02048	NW_004973329.1	-	244982	261428	MSTRG.12472.1	5	1671	MSTRG.12472
j	novel	0.0460065	-0.024576	NW_004973329.1	-	249990	259166	MSTRG.12472.4	3	3576	MSTRG.12472
o	novel	0.0393272	-0.0618496	NW_004973329.1	+	547896	734302	MSTRG.12474.3	2	1030	MSTRG.12474
u	novel	0.0601841	-0.0274432	NW_004973329.1	+	279173	286571	MSTRG.12475.1	1	7399	MSTRG.12475
i	novel	0.250637	-0.0217088	NW_004973329.1	+	357794	371106	MSTRG.12478.1	3	13148	MSTRG.12478
i	novel	0.267776	-0.036864	NW_004973329.1	+	374933	380946	MSTRG.12479.1	2	1300	MSTRG.12479
x	novel	0.0461273	-0.0004096	NW_004973329.1	-	548932	552461	MSTRG.12482.1	3	2137	MSTRG.12482
i	novel	0.0129338	-0.0004096	NW_004973329.1	-	591029	591548	MSTRG.12487.1	1	520	MSTRG.12487
u	novel	0.082709	-0.142541	NW_004973190.1	+	3930215	3959295	MSTRG.1249.1	1	29081	MSTRG.1249
j	novel	0.109842	-0.0012288	NW_004973329.1	-	762674	776648	MSTRG.12492.2	5	5931	MSTRG.12492
u	novel	0.313184	-0.0499712	NW_004973329.1	.	776833	777474	MSTRG.12493.1	1	642	MSTRG.12493
u	novel	0.310264	-0.0200704	NW_004973329.1	-	777842	779111	MSTRG.12495.1	2	1171	MSTRG.12495
i	novel	0.0219715	-0.012288	NW_004973329.1	-	808965	811226	MSTRG.12497.1	1	2262	MSTRG.12497
x	novel	0.0220287	-0.0708608	NW_004973190.1	+	3960274	3992100	MSTRG.1250.1	2	874	MSTRG.1250
x	novel	0.0660138	-0.0380928	NW_004973329.1	+	883962	896963	MSTRG.12501.1	2	4536	MSTRG.12501
u	novel	0.229421	-0.0053248	NW_004973329.1	-	963097	969483	MSTRG.12505.1	2	6320	MSTRG.12505
u	novel	0.431818	-0.0004096	NW_004973329.1	-	977351	982807	MSTRG.12509.1	2	5404	MSTRG.12509
u	novel	0.4284	-0.0249856	NW_004973329.1	-	978242	985136	MSTRG.12509.2	3	6792	MSTRG.12509
u	novel	0.207377	-0.0659456	NW_004973190.1	-	3960278	3982634	MSTRG.1251.1	2	22267	MSTRG.1251
o	novel	0.248829	-0.0385024	NW_004973329.1	-	991607	1154410	MSTRG.12511.1	3	17332	MSTRG.12511
u	novel	0.0355765	-0.0200704	NW_004973329.1	-	1009354	1012637	MSTRG.12513.1	2	3238	MSTRG.12513
i	novel	0.0326533	-0.12288	NW_004973329.1	+	1019836	1022907	MSTRG.12514.1	2	3030	MSTRG.12514
i	novel	0.0775907	-0.0258048	NW_004973329.1	-	1073135	1091977	MSTRG.12516.1	2	2689	MSTRG.12516
u	novel	0.13013	-0.0049152	NW_004973190.1	+	3964503	3982730	MSTRG.1252.1	2	2849	MSTRG.1252
u	novel	0.0102543	-0.289997	NW_004973330.1	.	1531724	1531943	MSTRG.12526.1	1	220	MSTRG.12526
i	novel	0.235553	-0.0872448	NW_004973330.1	+	1505928	1527793	MSTRG.12532.1	3	8726	MSTRG.12532
i	novel	0.244763	-0.022528	NW_004973330.1	+	1505928	1509954	MSTRG.12532.2	2	3889	MSTRG.12532
x	novel	0.0842101	-0.0045056	NW_004973330.1	-	1590909	1591845	MSTRG.12536.1	2	876	MSTRG.12536
x	novel	0.00884984	-0.0004096	NW_004973330.1	-	1609877	1610194	MSTRG.12537.1	2	259	MSTRG.12537
i	novel	0.00735409	-0.06144	NW_004973190.1	.	4001775	4002676	MSTRG.1254.1	1	902	MSTRG.1254
i	novel	0.0157906	-0.0139264	NW_004973330.1	.	1824522	1825101	MSTRG.12543.1	1	580	MSTRG.12543
u	novel	0.31517	-0.028672	NW_004973330.1	+	1851989	1852799	MSTRG.12544.1	1	811	MSTRG.12544
u	novel	0.0157207	-0.0004096	NW_004973330.1	.	1926763	1927155	MSTRG.12545.1	1	393	MSTRG.12545
i	novel	0.0123028	-0.0036864	NW_004973330.1	+	2036544	2038158	MSTRG.12550.1	2	1544	MSTRG.12550
o	novel	0.313009	-0.036864	NW_004973330.1	-	2040645	2042442	MSTRG.12551.2	2	1675	MSTRG.12551
u	novel	0.027957	-0.0602112	NW_004973330.1	.	2043082	2043431	MSTRG.12552.1	1	350	MSTRG.12552
i	novel	0.0232075	-0.090112	NW_004973330.1	-	2325816	2329871	MSTRG.12557.1	2	520	MSTRG.12557
j	novel	0.0104845	-0.0372736	NW_004973330.1	-	2417437	2419418	MSTRG.12558.2	2	270	MSTRG.12558
u	novel	0.131971	-0.0843776	NW_004973330.1	-	2543440	2545698	MSTRG.12560.1	1	2259	MSTRG.12560
u	novel	0.108661	-0.08192	NW_004973330.1	+	2543449	2548091	MSTRG.12561.1	2	4565	MSTRG.12561
i	novel	0.0467566	-0.09216	NW_004973330.1	+	2607956	2608248	MSTRG.12565.1	1	293	MSTRG.12565
u	novel	0.047202	-0.0024576	NW_004973330.1	-	2644927	2650568	MSTRG.12566.4	2	5572	MSTRG.12566
u	novel	0.132836	-0.113459	NW_004973331.1	.	15847	16512	MSTRG.12567.1	1	666	MSTRG.12567
u	novel	0.0582716	-0.0004096	NW_004973331.1	.	17107	17330	MSTRG.12568.1	1	224	MSTRG.12568
j	novel	0.118164	-0.0700416	NW_004973330.1	-	2720923	2723729	MSTRG.12572.4	2	2252	MSTRG.12572
u	novel	0.0514152	-0.036864	NW_004973330.1	+	2723310	2724620	MSTRG.12573.1	2	476	MSTRG.12573
u	novel	0.0113673	-0.0315392	NW_004973332.1	+	30714	33422	MSTRG.12574.1	2	319	MSTRG.12574
x	novel	0.0233953	-0.004096	NW_004973332.1	+	45836	56135	MSTRG.12577.1	2	4892	MSTRG.12577
o	novel	0.152829	-0.0065536	NW_004973332.1	-	52292	61567	MSTRG.12579.1	2	4087	MSTRG.12579
i	novel	0.0285549	-0.106906	NW_004973332.1	+	177503	184429	MSTRG.12582.1	1	6927	MSTRG.12582
i	novel	0.0474554	-0.057344	NW_004973332.1	-	201554	206776	MSTRG.12583.1	1	5223	MSTRG.12583
i	novel	0.110149	-0.024576	NW_004973332.1	-	232574	236450	MSTRG.12584.1	2	2467	MSTRG.12584
u	novel	0.0110942	-0.0004096	NW_004973332.1	.	240964	241430	MSTRG.12585.1	1	467	MSTRG.12585
u	novel	0.0168594	-0.0004096	NW_004973332.1	.	243758	244116	MSTRG.12586.1	1	359	MSTRG.12586
x	novel	0.073826	-0.022528	NW_004973332.1	-	260391	302806	MSTRG.12588.1	2	588	MSTRG.12588
o	novel	0.0604512	-0.0720896	NW_004973332.1	+	284773	323491	MSTRG.12593.1	2	300	MSTRG.12593
i	novel	0.0475849	-0.004096	NW_004973332.1	-	290270	290791	MSTRG.12594.1	1	522	MSTRG.12594
u	novel	0.00394805	-0.0176128	NW_004973332.1	-	326915	327139	MSTRG.12595.1	1	225	MSTRG.12595
u	novel	0.17434	-0.008192	NW_004973332.1	-	329317	333408	MSTRG.12596.1	1	4092	MSTRG.12596
u	novel	0.246634	-0.0147456	NW_004973332.1	+	329512	334906	MSTRG.12597.1	1	5395	MSTRG.12597
u	novel	0.0194574	-0.13312	NW_004973332.1	.	337092	337566	MSTRG.12598.1	1	475	MSTRG.12598
u	novel	0.180921	-0.0139264	NW_004973190.1	.	4349800	4350223	MSTRG.1260.1	1	424	MSTRG.1260
u	novel	0.337402	-0.0172032	NW_004973333.1	+	117985	120327	MSTRG.12603.1	1	2343	MSTRG.12603
u	novel	0.193886	-0.0495616	NW_004973333.1	+	263456	267493	MSTRG.12606.1	1	4038	MSTRG.12606
j	novel	0.127141	-0.151552	NW_004973333.1	+	211003	222197	MSTRG.12611.1	3	1463	MSTRG.12611
j	novel	0.0918225	-0.151552	NW_004973333.1	+	211003	222197	MSTRG.12611.2	4	979	MSTRG.12611
u	novel	0.0101297	-0.02048	NW_004973333.1	.	2894572	2894847	MSTRG.12612.1	1	276	MSTRG.12612
i	novel	0.0442617	-0.0053248	NW_004973333.1	-	3053300	3056929	MSTRG.12615.1	1	3630	MSTRG.12615
j	novel	0.0598969	-0.04096	NW_004973333.1	+	3336361	3359236	MSTRG.12623.15	2	3226	MSTRG.12623
j	novel	0.260276	-0.0212992	NW_004973333.1	+	3273682	3314204	MSTRG.12623.2	3	4408	MSTRG.12623
j	novel	0.387013	-0.0212992	NW_004973333.1	+	3276821	3314204	MSTRG.12623.3	3	800	MSTRG.12623
i	novel	0.270008	-0.032768	NW_004973333.1	-	3341885	3352137	MSTRG.12624.1	1	10253	MSTRG.12624
u	novel	7.01968e-07	-0.0196608	NW_004973333.1	-	357862	358360	MSTRG.12633.1	1	499	MSTRG.12633
o	novel	0.03573	-0.0016384	NW_004973333.1	+	439333	663371	MSTRG.12635.1	2	1033	MSTRG.12635
o	novel	0.086226	-0.0577536	NW_004973333.1	+	440726	766376	MSTRG.12636.1	3	3174	MSTRG.12636
i	novel	0.0172288	-0.199475	NW_004973333.1	+	468589	468790	MSTRG.12638.1	1	202	MSTRG.12638
i	novel	0.0885421	-0.26665	NW_004973190.1	-	4505015	4505238	MSTRG.1264.1	1	224	MSTRG.1264
i	novel	0.0087215	-0.069632	NW_004973333.1	+	659217	659486	MSTRG.12643.1	1	270	MSTRG.12643
o	novel	0.00416045	-0.0315392	NW_004973333.1	+	686564	726716	MSTRG.12645.1	2	252	MSTRG.12645
i	novel	0.0038258	-0.0712704	NW_004973333.1	-	714401	724026	MSTRG.12647.1	2	254	MSTRG.12647
o	novel	0.0136572	-0.0147456	NW_004973333.1	+	730785	807553	MSTRG.12648.1	2	1412	MSTRG.12648
i	novel	0.273121	-0.0458752	NW_004973333.1	-	736079	739219	MSTRG.12649.1	1	3141	MSTRG.12649
j	novel	0.12099	-0.0364544	NW_004973190.1	+	4561071	4620825	MSTRG.1265.1	3	11812	MSTRG.1265
j	novel	0.172749	-0.0311296	NW_004973333.1	+	807607	822198	MSTRG.12653.1	2	6775	MSTRG.12653
j	novel	0.056956	-0.0380928	NW_004973333.1	+	807883	835222	MSTRG.12653.3	2	2360	MSTRG.12653
i	novel	0.0266084	-0.0004096	NW_004973333.1	+	850657	853573	MSTRG.12654.1	1	2917	MSTRG.12654
i	novel	0.0793726	-0.0053248	NW_004973333.1	+	956933	958854	MSTRG.12659.1	1	1922	MSTRG.12659
u	novel	0.0947805	-0.0385024	NW_004973333.1	-	1063927	1065134	MSTRG.12666.1	1	1208	MSTRG.12666
u	novel	0.0151983	-0.04096	NW_004973333.1	-	1069478	1070196	MSTRG.12668.1	1	719	MSTRG.12668
u	novel	0.277378	-0.0004096	NW_004973333.1	-	1080897	1084227	MSTRG.12669.1	1	3331	MSTRG.12669
u	novel	0.0520862	-0.057344	NW_004973333.1	-	1102123	1128839	MSTRG.12670.5	4	3270	MSTRG.12670
u	novel	0.063247	-0.032768	NW_004973333.1	-	1102123	1128866	MSTRG.12670.6	4	7784	MSTRG.12670
i	novel	0.175003	-0.0425984	NW_004973333.1	+	1260304	1265010	MSTRG.12675.1	1	4707	MSTRG.12675
i	novel	0.0735725	-0.036864	NW_004973333.1	-	1265004	1267065	MSTRG.12676.1	2	1942	MSTRG.12676
j	novel	0.0425524	-0.024576	NW_004973333.1	-	1395557	1410223	MSTRG.12679.1	8	889	MSTRG.12679
u	novel	0.0289723	-0.135578	NW_004973190.1	.	4592905	4593245	MSTRG.1268.1	1	341	MSTRG.1268
i	novel	0.023576	-0.032768	NW_004973333.1	+	1462136	1463032	MSTRG.12683.1	1	897	MSTRG.12683
i	novel	0.154226	-0.004096	NW_004973333.1	+	1468301	1468559	MSTRG.12684.1	1	259	MSTRG.12684
j	novel	0.0252847	-0.024576	NW_004973333.1	-	1480417	1491386	MSTRG.12685.1	7	814	MSTRG.12685
u	novel	7.16597e-06	-0.0360448	NW_004973333.1	+	1493066	1499031	MSTRG.12687.1	2	407	MSTRG.12687
j	novel	0.0874168	-0.0626688	NW_004973333.1	+	1520868	1523905	MSTRG.12688.2	3	876	MSTRG.12688
j	novel	0.0381086	-0.0372736	NW_004973190.1	-	4622695	4632538	MSTRG.1269.3	2	8280	MSTRG.1269
j	novel	0.0705712	-0.016384	NW_004973190.1	-	4690110	4867085	MSTRG.1269.4	4	8174	MSTRG.1269
u	novel	0.334674	-0.0438272	NW_004973333.1	+	1567474	1730670	MSTRG.12691.1	8	1655	MSTRG.12691
u	novel	0.255849	-0.0438272	NW_004973333.1	+	1567474	1730670	MSTRG.12691.2	10	2084	MSTRG.12691
o	novel	0.116302	-0.0405504	NW_004973333.1	+	1567474	1779640	MSTRG.12691.3	2	3051	MSTRG.12691
u	novel	0.0616311	-0.0438272	NW_004973333.1	+	1567478	1730670	MSTRG.12691.4	6	1387	MSTRG.12691
u	novel	0.103491	-0.0237568	NW_004973333.1	+	1570208	1709674	MSTRG.12691.5	6	1384	MSTRG.12691
u	novel	0.279968	-0.0364544	NW_004973333.1	-	1599649	1629474	MSTRG.12692.1	2	13733	MSTRG.12692
u	novel	0.395716	-0.0262144	NW_004973333.1	-	1663623	1679080	MSTRG.12693.1	2	2633	MSTRG.12693
u	novel	0.111212	-0.0487424	NW_004973333.1	+	1709820	1714541	MSTRG.12694.1	2	4698	MSTRG.12694
o	novel	0.052773	-0.0413696	NW_004973178.1	-	333632	361818	MSTRG.127.1	2	575	MSTRG.127
u	novel	0.0439033	-0.0086016	NW_004973333.1	.	1878233	1882026	MSTRG.12702.1	1	3794	MSTRG.12702
x	novel	0.0915357	-0.055296	NW_004973333.1	-	1923121	2134593	MSTRG.12706.1	15	3186	MSTRG.12706
u	novel	0.043536	-0.053248	NW_004973333.1	-	2067759	2134084	MSTRG.12706.12	3	3372	MSTRG.12706
x	novel	0.0349439	-0.053248	NW_004973333.1	-	1923315	2134084	MSTRG.12706.2	14	1820	MSTRG.12706
x	novel	0.0406197	-0.028672	NW_004973333.1	-	1927809	2134210	MSTRG.12706.3	13	1504	MSTRG.12706
u	novel	0.0989096	-0.055296	NW_004973333.1	-	1929695	2134210	MSTRG.12706.4	9	6093	MSTRG.12706
u	novel	0.108605	-0.0114688	NW_004973333.1	-	1929697	2032327	MSTRG.12706.5	7	7331	MSTRG.12706
u	novel	0.0989096	-0.0667648	NW_004973333.1	-	1929697	2134180	MSTRG.12706.6	10	5128	MSTRG.12706
u	novel	0.100967	-0.0114688	NW_004973333.1	-	1929700	2132939	MSTRG.12706.7	8	4894	MSTRG.12706
u	novel	0.0964778	-0.0315392	NW_004973333.1	-	1990152	2042011	MSTRG.12706.9	7	16202	MSTRG.12706
u	novel	0.0805092	-0.0094208	NW_004973333.1	+	1935143	1946078	MSTRG.12707.1	1	10936	MSTRG.12707
x	novel	0.165946	-0.049152	NW_004973333.1	+	2137957	2139181	MSTRG.12708.1	3	421	MSTRG.12708
i	novel	0.0447637	-0.008192	NW_004973190.1	-	4635063	4639639	MSTRG.1271.1	1	4577	MSTRG.1271
x	novel	0.0699025	-0.0765952	NW_004973333.1	-	4021925	4243247	MSTRG.12711.1	6	1527	MSTRG.12711
u	novel	0.123755	-0.0004096	NW_004973333.1	.	4169512	4169834	MSTRG.12713.1	1	323	MSTRG.12713
u	novel	0.0866363	-0.0090112	NW_004973333.1	.	4202865	4216439	MSTRG.12715.1	1	13575	MSTRG.12715
x	novel	0.130374	-0.04096	NW_004973333.1	+	4543586	4545863	MSTRG.12721.1	1	2278	MSTRG.12721
i	novel	0.187371	-0.0167936	NW_004973333.1	+	4559211	4573412	MSTRG.12722.1	1	14202	MSTRG.12722
j	novel	0.0188597	-0.024576	NW_004973333.1	+	4596892	4600666	MSTRG.12723.1	3	595	MSTRG.12723
j	novel	0.0918241	-0.0503808	NW_004973333.1	+	4605760	4612164	MSTRG.12724.2	4	533	MSTRG.12724
x	novel	0.0345548	-0.0516096	NW_004973190.1	+	4854688	4861849	MSTRG.1273.1	2	7141	MSTRG.1273
u	novel	0.0463428	-0.024576	NW_004973333.1	.	4819859	4820744	MSTRG.12738.1	1	886	MSTRG.12738
i	novel	0.143505	-0.024576	NW_004973333.1	+	4885756	4890306	MSTRG.12740.1	2	3220	MSTRG.12740
j	novel	0.236249	-0.063488	NW_004973333.1	-	4897636	4903788	MSTRG.12742.1	2	4591	MSTRG.12742
i	novel	0.104358	-0.0339968	NW_004973190.1	+	5012640	5018677	MSTRG.1275.1	1	6038	MSTRG.1275
i	novel	0.145447	-0.069632	NW_004973333.1	+	5319420	5322890	MSTRG.12750.4	2	3345	MSTRG.12750
j	novel	0.0698642	-0.0004096	NW_004973333.1	-	5352668	5454560	MSTRG.12751.1	4	525	MSTRG.12751
u	novel	0.126345	-0.06144	NW_004973333.1	+	5459457	5467413	MSTRG.12754.1	2	7873	MSTRG.12754
o	novel	0.0630872	-0.069632	NW_004973333.1	+	5555090	5768303	MSTRG.12762.1	2	1145	MSTRG.12762
j	novel	0.431869	-0.0540672	NW_004973333.1	-	5576995	5587627	MSTRG.12763.1	5	6078	MSTRG.12763
j	novel	0.0718799	-0.0454656	NW_004973333.1	-	5578057	5587570	MSTRG.12763.2	7	2746	MSTRG.12763
j	novel	0.454309	-0.0434176	NW_004973333.1	-	5579761	5587503	MSTRG.12763.4	5	4759	MSTRG.12763
j	novel	0.0570143	-0.0290816	NW_004973333.1	-	5579761	5587503	MSTRG.12763.5	7	1068	MSTRG.12763
x	novel	0.0109266	-0.180224	NW_004973333.1	-	5628871	5629163	MSTRG.12771.1	2	259	MSTRG.12771
i	novel	0.167636	-0.0974848	NW_004973333.1	-	5664914	5665473	MSTRG.12776.1	1	560	MSTRG.12776
j	novel	0.393636	-0.0028672	NW_004973190.1	+	5199417	5211398	MSTRG.1278.5	7	5732	MSTRG.1278
j	novel	0.151859	-0.090112	NW_004973333.1	+	5687330	5690051	MSTRG.12780.2	3	1194	MSTRG.12780
o	novel	0.112253	-0.0045056	NW_004973190.1	+	5214072	5217038	MSTRG.1279.1	3	508	MSTRG.1279
i	novel	0.0265528	-0.118784	NW_004973190.1	-	5258697	5260139	MSTRG.1280.1	2	1294	MSTRG.1280
i	novel	0.0548262	-0.0217088	NW_004973333.1	.	6461671	6462026	MSTRG.12813.1	1	356	MSTRG.12813
i	novel	0.239954	-0.0540672	NW_004973333.1	.	6506070	6509587	MSTRG.12815.1	1	3518	MSTRG.12815
j	novel	0.375567	-0.032768	NW_004973333.1	+	6645945	6647144	MSTRG.12816.2	2	1086	MSTRG.12816
i	novel	0.0787285	-0.012288	NW_004973333.1	.	6710159	6711150	MSTRG.12818.1	1	992	MSTRG.12818
j	novel	0.0476349	-0.03072	NW_004973333.1	-	6775549	6793019	MSTRG.12821.1	3	1641	MSTRG.12821
u	novel	0.0493164	-0.0262144	NW_004973333.1	-	6979711	6981462	MSTRG.12828.1	1	1752	MSTRG.12828
o	novel	0.0242744	-0.0876544	NW_004973333.1	+	7021292	7068230	MSTRG.12830.1	2	204	MSTRG.12830
i	novel	0.0393098	-0.147456	NW_004973190.1	.	5381384	5383715	MSTRG.1284.1	1	2332	MSTRG.1284
i	novel	0.099862	-0.04096	NW_004973333.1	.	7117110	7118257	MSTRG.12840.1	1	1148	MSTRG.12840
i	novel	0.233795	-0.0516096	NW_004973333.1	.	7129876	7130362	MSTRG.12841.1	1	487	MSTRG.12841
x	novel	0.0512812	-0.0352256	NW_004973333.1	+	7485506	7488870	MSTRG.12849.1	2	994	MSTRG.12849
o	novel	0.282391	-0.012288	NW_004973333.1	+	7492676	7494500	MSTRG.12850.2	2	1460	MSTRG.12850
j	novel	0.0769073	-0.0274432	NW_004973333.1	-	7603886	7608167	MSTRG.12851.1	3	623	MSTRG.12851
j	novel	0.100236	-0.0237568	NW_004973333.1	-	7603886	7608167	MSTRG.12851.2	3	629	MSTRG.12851
j	novel	0.0544731	-0.049152	NW_004973333.1	-	7603886	7608163	MSTRG.12851.3	3	605	MSTRG.12851
j	novel	0.015097	-0.212992	NW_004973333.1	-	7603927	7608163	MSTRG.12851.5	2	476	MSTRG.12851
u	novel	0.181031	-0.0315392	NW_004973333.1	-	8106300	8139232	MSTRG.12861.2	5	13941	MSTRG.12861
u	novel	0.137178	-0.0417792	NW_004973333.1	-	8106487	8139214	MSTRG.12861.3	5	7292	MSTRG.12861
u	novel	0.112836	-0.0274432	NW_004973333.1	+	8088845	8091883	MSTRG.12862.1	1	3039	MSTRG.12862
j	novel	0.222154	-0.008192	NW_004973333.1	+	8306751	8319936	MSTRG.12871.1	7	2462	MSTRG.12871
j	novel	0.0343982	-0.034816	NW_004973333.1	-	8328036	8383569	MSTRG.12872.12	5	3326	MSTRG.12872
j	novel	0.0447125	-0.034816	NW_004973333.1	-	8328424	8383569	MSTRG.12872.13	2	2239	MSTRG.12872
j	novel	0.111822	-0.034816	NW_004973333.1	-	8328466	8383557	MSTRG.12872.14	3	8182	MSTRG.12872
i	novel	0.0378321	-0.016384	NW_004973333.1	-	8394175	8401443	MSTRG.12874.1	2	6955	MSTRG.12874
i	novel	0.0383397	-0.0004096	NW_004973333.1	-	8395084	8400867	MSTRG.12874.2	2	5680	MSTRG.12874
j	novel	0.11997	-0.036864	NW_004973333.1	+	8426196	8469086	MSTRG.12878.1	3	26006	MSTRG.12878
j	novel	0.0219001	-0.036864	NW_004973333.1	+	8426196	8499423	MSTRG.12878.3	4	904	MSTRG.12878
j	novel	0.0937305	-0.036864	NW_004973333.1	+	8426197	8437629	MSTRG.12878.4	3	7312	MSTRG.12878
j	novel	0.0937305	-0.014336	NW_004973333.1	+	8426210	8437629	MSTRG.12878.6	2	9186	MSTRG.12878
i	novel	0.0130722	-0.0360448	NW_004973333.1	+	8702600	8706699	MSTRG.12880.1	3	507	MSTRG.12880
i	novel	0.0910865	-0.04096	NW_004973333.1	+	8782573	8789434	MSTRG.12881.1	1	6862	MSTRG.12881
u	novel	0.0439968	-0.090112	NW_004973333.1	.	9506068	9510225	MSTRG.12895.1	1	4158	MSTRG.12895
j	novel	0.0822679	-0.114688	NW_004973333.1	-	9619272	9633990	MSTRG.12897.5	3	1311	MSTRG.12897
j	novel	0.0755919	-0.086016	NW_004973333.1	-	9623446	9633990	MSTRG.12897.6	2	1505	MSTRG.12897
j	novel	0.0886367	-0.0319488	NW_004973333.1	+	9635007	9642604	MSTRG.12898.4	5	1422	MSTRG.12898
j	novel	0.0488114	-0.0282624	NW_004973333.1	+	9635030	9642531	MSTRG.12898.5	6	918	MSTRG.12898
x	novel	0.0225376	-0.073728	NW_004973333.1	+	9596623	9597537	MSTRG.12899.1	1	915	MSTRG.12899
i	novel	0.023183	-0.0643072	NW_004973178.1	.	394726	394958	MSTRG.129.1	1	233	MSTRG.129
x	novel	0.0651347	-0.026624	NW_004973333.1	+	9702514	9788048	MSTRG.12906.1	4	1317	MSTRG.12906
x	novel	0.151224	-0.0258048	NW_004973333.1	+	9799340	9967773	MSTRG.12908.1	4	949	MSTRG.12908
x	novel	0.390299	-0.0270336	NW_004973333.1	+	9799340	9929216	MSTRG.12908.3	3	24265	MSTRG.12908
x	novel	0.390299	-0.0258048	NW_004973333.1	+	9799354	9929183	MSTRG.12908.4	3	14022	MSTRG.12908
x	novel	0.092539	-0.014336	NW_004973333.1	+	9799578	9878240	MSTRG.12908.5	3	9757	MSTRG.12908
x	novel	0.0178795	-0.189645	NW_004973333.1	+	9958367	9967773	MSTRG.12908.6	3	410	MSTRG.12908
x	novel	0.0159408	-0.26624	NW_004973333.1	+	9958389	9967772	MSTRG.12908.7	4	432	MSTRG.12908
j	novel	0.263739	-0.0393216	NW_004973333.1	-	9799354	9816560	MSTRG.12909.2	3	16214	MSTRG.12909
i	novel	0.0402181	-0.0856064	NW_004973190.1	+	5500719	5501327	MSTRG.1291.1	1	609	MSTRG.1291
u	novel	0.0583579	-0.0704512	NW_004973333.1	+	9806038	9838142	MSTRG.12910.1	3	10586	MSTRG.12910
u	novel	0.141273	-0.0004096	NW_004973333.1	-	9866527	9868603	MSTRG.12911.1	1	2077	MSTRG.12911
j	novel	0.00926719	-0.0978944	NW_004973333.1	+	10017405	10022241	MSTRG.12916.1	4	869	MSTRG.12916
j	novel	0.0254864	-0.0577536	NW_004973333.1	+	10017405	10022241	MSTRG.12916.2	4	1956	MSTRG.12916
j	novel	0.00929758	-0.0413696	NW_004973333.1	+	10017405	10022241	MSTRG.12916.3	4	939	MSTRG.12916
j	novel	0.0922639	-0.0290816	NW_004973333.1	-	10347262	10387917	MSTRG.12921.2	5	2962	MSTRG.12921
u	novel	0.0427165	-0.0991232	NW_004973190.1	+	5933126	5950531	MSTRG.1293.1	9	1094	MSTRG.1293
x	novel	0.0591651	-0.0126976	NW_004973333.1	+	10430137	10453465	MSTRG.12933.1	2	323	MSTRG.12933
o	novel	0.0911736	-0.0475136	NW_004973333.1	-	10438551	10524291	MSTRG.12935.1	2	4586	MSTRG.12935
i	novel	0.0968841	-0.0393216	NW_004973333.1	-	10541775	10545345	MSTRG.12937.1	1	3571	MSTRG.12937
u	novel	0.0416622	-0.0786432	NW_004973333.1	.	10693150	10694246	MSTRG.12944.1	1	1097	MSTRG.12944
u	novel	0.163603	-0.043008	NW_004973333.1	-	11503135	11503980	MSTRG.12979.1	1	846	MSTRG.12979
u	novel	0.0946298	-0.0253952	NW_004973333.1	+	11587291	11588008	MSTRG.12991.1	1	718	MSTRG.12991
j	novel	0.155124	-0.0442368	NW_004973333.1	+	11814443	11833121	MSTRG.12997.2	5	1609	MSTRG.12997
u	novel	0.0861301	-0.0434176	NW_004973173.1	-	183765	185437	MSTRG.13.1	1	1673	MSTRG.13
i	novel	0.00488626	-0.0978944	NW_004973178.1	.	404217	404670	MSTRG.130.1	1	454	MSTRG.130
i	novel	0.0418209	-0.032768	NW_004973334.1	+	296288	297313	MSTRG.13003.1	1	1026	MSTRG.13003
u	novel	0.153717	-0.0528384	NW_004973334.1	.	341024	342741	MSTRG.13004.1	1	1718	MSTRG.13004
u	novel	0.00425184	-0.0188416	NW_004973334.1	.	348928	349315	MSTRG.13006.1	1	388	MSTRG.13006
u	novel	0.121507	-0.0004096	NW_004973334.1	.	373146	373507	MSTRG.13009.1	1	362	MSTRG.13009
j	novel	0.0106178	-0.0827392	NW_004973334.1	+	471094	477979	MSTRG.13010.1	3	1351	MSTRG.13010
i	novel	0.254516	-0.043008	NW_004973334.1	-	594756	597661	MSTRG.13012.1	1	2906	MSTRG.13012
i	novel	0.0156403	-0.0114688	NW_004973334.1	+	747197	748831	MSTRG.13015.1	2	1588	MSTRG.13015
u	novel	0.0325488	-0.0126976	NW_004973334.1	-	907033	914821	MSTRG.13016.1	1	7789	MSTRG.13016
u	novel	0.0322066	-0.02048	NW_004973334.1	-	907728	914821	MSTRG.13016.2	2	5129	MSTRG.13016
o	novel	0.038053	-0.024576	NW_004973334.1	-	1136714	1149670	MSTRG.13018.1	2	5403	MSTRG.13018
i	novel	0.112247	-0.114688	NW_004973334.1	+	1113533	1122143	MSTRG.13024.1	2	8543	MSTRG.13024
i	novel	0.122435	-0.0110592	NW_004973334.1	+	1122214	1128424	MSTRG.13025.1	2	6128	MSTRG.13025
j	novel	0.0357198	-0.0004096	NW_004973334.1	+	1494219	1501367	MSTRG.13038.3	4	2324	MSTRG.13038
j	novel	0.0467904	-0.1024	NW_004973334.1	+	1494226	1501507	MSTRG.13038.4	3	4862	MSTRG.13038
i	novel	0.138401	-0.016384	NW_004973334.1	+	2008610	2010363	MSTRG.13041.1	1	1754	MSTRG.13041
j	novel	0.0916541	-0.0475136	NW_004973334.1	+	2073629	2142511	MSTRG.13045.1	3	2819	MSTRG.13045
i	novel	0.155769	-0.0086016	NW_004973334.1	.	2207255	2208178	MSTRG.13049.1	1	924	MSTRG.13049
i	novel	0.0703703	-0.0167936	NW_004973334.1	-	2214319	2228417	MSTRG.13050.1	2	8067	MSTRG.13050
x	novel	0.160891	-0.055296	NW_004973334.1	-	2221073	2228438	MSTRG.13050.2	2	1290	MSTRG.13050
j	novel	0.0647854	-0.038912	NW_004973334.1	+	2386718	2400538	MSTRG.13058.1	2	6640	MSTRG.13058
j	novel	0.0134749	-0.028672	NW_004973334.1	-	2508959	2511095	MSTRG.13062.2	2	227	MSTRG.13062
u	novel	0.111994	-0.016384	NW_004973334.1	-	2739449	2750033	MSTRG.13066.1	4	1656	MSTRG.13066
u	novel	0.0324548	-0.004096	NW_004973334.1	+	2748970	2752682	MSTRG.13067.1	2	2001	MSTRG.13067
i	novel	0.192444	-0.0438272	NW_004973190.1	+	6032453	6038013	MSTRG.1307.1	1	5561	MSTRG.1307
j	novel	0.126091	-0.0004096	NW_004973334.1	+	2939588	2946223	MSTRG.13072.1	3	1675	MSTRG.13072
j	novel	0.171982	-0.0004096	NW_004973334.1	+	2939588	2945859	MSTRG.13072.3	2	1681	MSTRG.13072
j	novel	0.148067	-0.0004096	NW_004973334.1	+	2939588	2945859	MSTRG.13072.4	3	1071	MSTRG.13072
j	novel	0.158485	-0.004096	NW_004973334.1	+	2939592	2945859	MSTRG.13072.5	2	1243	MSTRG.13072
j	novel	0.0231222	-0.045056	NW_004973334.1	-	3218025	3222741	MSTRG.13073.11	2	1176	MSTRG.13073
i	novel	0.0150797	-0.073728	NW_004973334.1	.	3238743	3239213	MSTRG.13075.1	1	471	MSTRG.13075
j	novel	0.0264115	-0.045056	NW_004973334.1	-	3282454	3317118	MSTRG.13076.2	8	2545	MSTRG.13076
j	novel	0.384543	-0.0126976	NW_004973334.1	-	3282691	3318934	MSTRG.13076.6	7	4052	MSTRG.13076
j	novel	0.0314931	-0.045056	NW_004973334.1	-	3282718	3309592	MSTRG.13076.8	7	2088	MSTRG.13076
i	novel	0.191006	-0.049152	NW_004973334.1	-	3431872	3432724	MSTRG.13079.1	1	853	MSTRG.13079
u	novel	0.257745	-0.053248	NW_004973334.1	+	3392178	3394876	MSTRG.13083.1	1	2699	MSTRG.13083
u	novel	0.329579	-0.0765952	NW_004973334.1	.	3944173	3945999	MSTRG.13084.1	1	1827	MSTRG.13084
i	novel	0.188422	-0.0479232	NW_004973334.1	.	4540655	4542513	MSTRG.13090.1	1	1859	MSTRG.13090
i	novel	0.0334189	-0.0004096	NW_004973334.1	.	4346375	4346653	MSTRG.13099.1	1	279	MSTRG.13099
o	novel	0.140593	-0.004096	NW_004973334.1	+	4396922	4415526	MSTRG.13100.1	2	10846	MSTRG.13100
i	novel	0.0593449	-0.0032768	NW_004973334.1	+	4406144	4415541	MSTRG.13100.3	2	3008	MSTRG.13100
u	novel	0.0722674	-0.004096	NW_004973334.1	+	4609405	4613549	MSTRG.13104.1	1	4145	MSTRG.13104
i	novel	0.191501	-0.04096	NW_004973190.1	+	6107600	6112171	MSTRG.1311.1	1	4572	MSTRG.1311
x	novel	0.0314705	-0.032768	NW_004973334.1	+	5017383	5023670	MSTRG.13111.1	3	264	MSTRG.13111
u	novel	0.0451229	-0.032768	NW_004973334.1	.	5119181	5119781	MSTRG.13112.1	1	601	MSTRG.13112
j	novel	0.124906	-0.08192	NW_004973334.1	-	5111862	5117009	MSTRG.13114.1	2	1749	MSTRG.13114
j	novel	0.464887	-0.0135168	NW_004973334.1	-	5146247	5204657	MSTRG.13115.2	3	2838	MSTRG.13115
i	novel	0.0881397	-0.0380928	NW_004973334.1	-	5176762	5181280	MSTRG.13116.1	2	4458	MSTRG.13116
u	novel	0.0941594	-0.128205	NW_004973334.1	-	5248645	5252703	MSTRG.13117.1	2	3968	MSTRG.13117
j	novel	0.0626763	-0.049152	NW_004973334.1	+	5345955	5347300	MSTRG.13119.1	2	664	MSTRG.13119
j	novel	0.0186253	-0.0458752	NW_004973334.1	+	5346046	5347300	MSTRG.13119.3	2	422	MSTRG.13119
i	novel	0.0709789	-0.024576	NW_004973190.1	+	6113507	6123349	MSTRG.1312.1	1	9843	MSTRG.1312
i	novel	0.0125615	-0.0004096	NW_004973335.1	-	592397	593102	MSTRG.13123.1	1	706	MSTRG.13123
i	novel	0.0342185	-0.012288	NW_004973335.1	+	602592	608987	MSTRG.13124.1	2	6333	MSTRG.13124
u	novel	0.482694	-0.0200704	NW_004973335.1	.	647839	648937	MSTRG.13127.1	1	1099	MSTRG.13127
u	novel	0.0360869	-0.0004096	NW_004973335.1	-	660007	660287	MSTRG.13128.1	1	281	MSTRG.13128
u	novel	0.0143185	-0.045056	NW_004973335.1	+	660358	676994	MSTRG.13129.1	4	1133	MSTRG.13129
u	novel	0.14289	-0.016384	NW_004973335.1	+	660368	676287	MSTRG.13129.2	3	1391	MSTRG.13129
u	novel	0.0619253	-0.0335872	NW_004973335.1	+	683494	683989	MSTRG.13130.1	1	496	MSTRG.13130
u	novel	0.0512073	-0.034816	NW_004973335.1	-	731908	743511	MSTRG.13133.1	3	11416	MSTRG.13133
u	novel	0.0817765	-0.2048	NW_004973335.1	-	8383	18935	MSTRG.13137.1	2	10477	MSTRG.13137
u	novel	0.0920711	-0.0004096	NW_004973335.1	-	8391	12331	MSTRG.13137.2	2	3885	MSTRG.13137
i	novel	0.0451269	-0.036864	NW_004973335.1	-	30531	32777	MSTRG.13138.1	2	2197	MSTRG.13138
i	novel	0.103171	-0.0270336	NW_004973335.1	-	33238	38047	MSTRG.13139.1	1	4810	MSTRG.13139
x	novel	0.0292439	-0.0950272	NW_004973190.1	-	6174402	6232094	MSTRG.1314.1	5	1331	MSTRG.1314
x	novel	0.0499297	-0.0004096	NW_004973190.1	-	6175333	6231948	MSTRG.1314.2	3	770	MSTRG.1314
x	novel	0.103604	-0.0004096	NW_004973190.1	-	6207971	6231922	MSTRG.1314.3	3	710	MSTRG.1314
x	novel	0.0594371	-0.0299008	NW_004973335.1	-	61501	62307	MSTRG.13142.1	2	726	MSTRG.13142
j	novel	0.0104648	-0.129024	NW_004973335.1	-	114232	121980	MSTRG.13144.1	3	822	MSTRG.13144
x	novel	0.0984201	-0.115507	NW_004973335.1	+	120546	121969	MSTRG.13145.1	2	1321	MSTRG.13145
x	novel	0.177269	-0.024576	NW_004973335.1	-	124024	125209	MSTRG.13147.1	2	1146	MSTRG.13147
i	novel	0.15712	-0.0004096	NW_004973335.1	+	125502	127619	MSTRG.13148.1	2	2084	MSTRG.13148
i	novel	0.0303188	-0.1024	NW_004973335.1	+	157325	159668	MSTRG.13151.1	2	2268	MSTRG.13151
x	novel	0.0258664	-0.032768	NW_004973335.1	+	322321	322646	MSTRG.13154.1	2	274	MSTRG.13154
i	novel	0.0503239	-0.0212992	NW_004973335.1	-	337807	339664	MSTRG.13156.1	2	1793	MSTRG.13156
x	novel	0.22551	-0.0155648	NW_004973335.1	+	338227	355754	MSTRG.13157.1	3	17405	MSTRG.13157
u	novel	0.23726	-0.0131072	NW_004973335.1	+	356587	361689	MSTRG.13158.1	2	5019	MSTRG.13158
u	novel	0.196924	-0.0114688	NW_004973335.1	+	356606	371901	MSTRG.13158.2	4	15054	MSTRG.13158
u	novel	0.144801	-0.016384	NW_004973335.1	+	378232	380955	MSTRG.13160.1	2	2675	MSTRG.13160
u	novel	0.0786349	-0.032768	NW_004973335.1	+	384732	387384	MSTRG.13161.1	2	2613	MSTRG.13161
u	novel	0.0480563	-0.0520192	NW_004973335.1	-	402547	408164	MSTRG.13162.1	2	5574	MSTRG.13162
u	novel	0.057922	-0.0520192	NW_004973335.1	-	402628	408143	MSTRG.13162.2	2	5470	MSTRG.13162
u	novel	0.195143	-0.0782336	NW_004973335.1	+	438334	453234	MSTRG.13163.1	4	14627	MSTRG.13163
u	novel	0.1904	-0.0110592	NW_004973336.1	+	1442	2257	MSTRG.13164.1	1	816	MSTRG.13164
u	novel	0.0343176	-0.0098304	NW_004973336.1	.	3716	4425	MSTRG.13165.1	1	710	MSTRG.13165
u	novel	0.00796743	-0.0847872	NW_004973336.1	.	4863	5276	MSTRG.13166.1	1	414	MSTRG.13166
u	novel	0.180017	-0.0229376	NW_004973336.1	+	34872	35267	MSTRG.13168.1	1	396	MSTRG.13168
u	novel	0.0103855	-0.0704512	NW_004973336.1	+	51522	51808	MSTRG.13169.1	1	287	MSTRG.13169
u	novel	0.135677	-0.055296	NW_004973336.1	+	97947	102067	MSTRG.13171.1	2	3478	MSTRG.13171
u	novel	0.181068	-0.0589824	NW_004973336.1	+	104846	106012	MSTRG.13172.1	1	1167	MSTRG.13172
j	novel	0.0167433	-0.016384	NW_004973337.1	-	504053	506430	MSTRG.13181.2	2	546	MSTRG.13181
u	novel	0.0330565	-0.0274432	NW_004973337.1	-	636405	636873	MSTRG.13184.1	1	469	MSTRG.13184
u	novel	0.0855952	-0.0290816	NW_004973337.1	.	638553	638771	MSTRG.13185.1	1	219	MSTRG.13185
u	novel	0.30133	-0.028672	NW_004973337.1	.	853323	853781	MSTRG.13186.1	1	459	MSTRG.13186
u	novel	0.17244	-0.012288	NW_004973337.1	.	914319	914546	MSTRG.13187.1	1	228	MSTRG.13187
u	novel	0.0253675	-0.0352256	NW_004973337.1	.	947590	948206	MSTRG.13188.1	1	617	MSTRG.13188
x	novel	0.288749	-0.0503808	NW_004973190.1	-	6332498	6343007	MSTRG.1319.1	4	821	MSTRG.1319
x	novel	0.0315886	-0.0503808	NW_004973190.1	-	6332993	6343026	MSTRG.1319.2	4	385	MSTRG.1319
x	novel	0.00471553	-0.036864	NW_004973190.1	-	6332993	6343429	MSTRG.1319.3	3	388	MSTRG.1319
x	novel	0.0172657	-0.0208896	NW_004973190.1	-	6332993	6343020	MSTRG.1319.4	3	1580	MSTRG.1319
u	novel	0.0696658	-0.0192512	NW_004973190.1	-	6338423	6343019	MSTRG.1319.5	2	4529	MSTRG.1319
u	novel	0.0398288	-0.0978944	NW_004973337.1	+	1378031	1378309	MSTRG.13191.1	1	279	MSTRG.13191
j	novel	0.0398504	-0.0217088	NW_004973337.1	+	1011746	1022939	MSTRG.13193.8	6	2342	MSTRG.13193
i	novel	0.0175542	-0.045056	NW_004973337.1	.	1153653	1153908	MSTRG.13196.1	1	256	MSTRG.13196
i	novel	0.0226306	-0.135168	NW_004973337.1	.	1192489	1192699	MSTRG.13197.1	1	211	MSTRG.13197
u	novel	0.0091608	-0.0344064	NW_004973337.1	+	1402831	1405640	MSTRG.13199.1	2	721	MSTRG.13199
u	novel	0.327636	-0.0196608	NW_004973337.1	.	2242037	2242573	MSTRG.13200.1	1	537	MSTRG.13200
x	novel	0.164476	-0.0524288	NW_004973337.1	+	3972328	3974432	MSTRG.13202.1	3	1579	MSTRG.13202
j	novel	0.0181418	-0.258048	NW_004973337.1	-	4058178	4060725	MSTRG.13207.1	2	382	MSTRG.13207
i	novel	0.0216859	-0.28672	NW_004973190.1	+	6352321	6352959	MSTRG.1321.1	1	639	MSTRG.1321
i	novel	0.0321633	-0.0208896	NW_004973337.1	.	4160481	4161563	MSTRG.13210.1	1	1083	MSTRG.13210
x	novel	0.0170633	-0.0004096	NW_004973337.1	+	2651319	2698614	MSTRG.13217.1	2	232	MSTRG.13217
u	novel	0.277416	-0.0147456	NW_004973337.1	+	2660914	2669664	MSTRG.13218.1	1	8751	MSTRG.13218
u	novel	0.251612	-0.016384	NW_004973191.1	.	137874	140777	MSTRG.1322.1	1	2904	MSTRG.1322
i	novel	0.0386877	-0.139264	NW_004973337.1	+	2686037	2733446	MSTRG.13220.1	2	1806	MSTRG.13220
i	novel	0.0780767	-0.0303104	NW_004973337.1	+	2771115	2776106	MSTRG.13221.1	1	4992	MSTRG.13221
u	novel	0.071485	-0.0278528	NW_004973337.1	.	2953933	2954383	MSTRG.13224.1	1	451	MSTRG.13224
i	novel	0.0904753	-0.0479232	NW_004973337.1	.	3101083	3102216	MSTRG.13227.1	1	1134	MSTRG.13227
i	novel	0.0183245	-0.028672	NW_004973337.1	.	3137649	3138054	MSTRG.13228.1	1	406	MSTRG.13228
o	novel	0.0564167	-0.0147456	NW_004973337.1	+	3202256	3552916	MSTRG.13230.1	2	678	MSTRG.13230
o	novel	0.00614667	-0.0417792	NW_004973337.1	+	3202276	3234158	MSTRG.13230.2	2	263	MSTRG.13230
u	novel	0.159948	-0.0643072	NW_004973337.1	-	3217391	3218241	MSTRG.13231.1	1	851	MSTRG.13231
x	novel	0.00587127	-0.155238	NW_004973337.1	-	3397999	3441713	MSTRG.13236.1	2	417	MSTRG.13236
u	novel	0.0216363	-0.098304	NW_004973191.1	.	267983	268204	MSTRG.1324.1	1	222	MSTRG.1324
i	novel	0.108571	-0.0344064	NW_004973337.1	+	3498725	3501727	MSTRG.13242.1	2	2964	MSTRG.13242
u	novel	0.0339359	-0.0602112	NW_004973337.1	-	3503303	3504126	MSTRG.13244.1	1	824	MSTRG.13244
u	novel	0.00346609	-0.0004096	NW_004973337.1	-	3590380	3598217	MSTRG.13246.1	2	288	MSTRG.13246
u	novel	0.00987224	-0.0724992	NW_004973337.1	+	3597959	3600735	MSTRG.13247.1	2	303	MSTRG.13247
o	novel	0.0860511	-0.0438272	NW_004973337.1	+	3611478	3660348	MSTRG.13248.1	2	4351	MSTRG.13248
u	novel	0.0859642	-0.0987136	NW_004973190.1	.	6408020	6422166	MSTRG.1325.1	1	14147	MSTRG.1325
o	novel	0.0126581	-0.094208	NW_004973337.1	-	3684024	3913056	MSTRG.13251.1	2	429	MSTRG.13251
i	novel	0.109301	-0.0364544	NW_004973337.1	-	3954789	3956171	MSTRG.13266.1	1	1383	MSTRG.13266
u	novel	0.0396588	-0.0425984	NW_004973337.1	-	3959845	3962408	MSTRG.13267.1	1	2564	MSTRG.13267
u	novel	0.485578	-0.0569344	NW_004973338.1	+	428	8569	MSTRG.13268.1	2	8068	MSTRG.13268
j	novel	0.143173	-0.0303104	NW_004973338.1	-	14284	116754	MSTRG.13269.5	4	2966	MSTRG.13269
j	novel	0.0139068	-0.0909312	NW_004973338.1	-	16752	41716	MSTRG.13269.6	3	1226	MSTRG.13269
j	novel	0.0222534	-0.0299008	NW_004973190.1	-	6531588	6539687	MSTRG.1327.1	3	1210	MSTRG.1327
i	novel	0.185782	-0.0290816	NW_004973338.1	+	9273	17110	MSTRG.13270.1	3	6543	MSTRG.13270
i	novel	0.201283	-0.0442368	NW_004973338.1	+	17836	18569	MSTRG.13271.1	2	652	MSTRG.13271
u	novel	0.0268222	-0.0380928	NW_004973338.1	-	117530	120816	MSTRG.13273.1	2	3187	MSTRG.13273
o	novel	0.0328416	-0.028672	NW_004973338.1	+	127978	140282	MSTRG.13274.3	2	12206	MSTRG.13274
i	novel	0.160114	-0.012288	NW_004973338.1	+	199652	212859	MSTRG.13277.1	1	13208	MSTRG.13277
i	novel	0.0806694	-0.0405504	NW_004973338.1	+	297983	322346	MSTRG.13279.1	1	24364	MSTRG.13279
o	novel	0.414336	-0.012288	NW_004973338.1	+	342630	349226	MSTRG.13280.1	2	6520	MSTRG.13280
i	novel	0.159961	-0.0323584	NW_004973338.1	+	422424	430059	MSTRG.13282.1	2	7550	MSTRG.13282
i	novel	0.211107	-0.0237568	NW_004973338.1	+	430136	455660	MSTRG.13283.1	2	25438	MSTRG.13283
i	novel	0.0518619	-0.053248	NW_004973338.1	+	451897	455660	MSTRG.13283.2	2	3677	MSTRG.13283
i	novel	0.206513	-0.02048	NW_004973338.1	+	505852	525957	MSTRG.13284.3	5	19739	MSTRG.13284
i	novel	0.206513	-0.02048	NW_004973338.1	+	505852	525943	MSTRG.13284.4	4	19800	MSTRG.13284
i	novel	0.206513	-0.02048	NW_004973338.1	+	505852	525957	MSTRG.13284.5	5	19739	MSTRG.13284
i	novel	0.206513	-0.02048	NW_004973338.1	+	505857	525949	MSTRG.13284.6	3	19887	MSTRG.13284
x	novel	0.00884864	-0.0004096	NW_004973338.1	+	551021	551632	MSTRG.13285.11	1	612	MSTRG.13285
j	novel	0.0729066	-0.207258	NW_004973338.1	+	552914	555974	MSTRG.13287.2	2	1261	MSTRG.13287
u	novel	0.158981	-0.0397312	NW_004973338.1	-	638189	639688	MSTRG.13292.1	2	1457	MSTRG.13292
x	novel	0.0202984	-0.086016	NW_004973190.1	-	6548986	6551153	MSTRG.1330.1	2	2131	MSTRG.1330
i	novel	0.0849902	-0.0274432	NW_004973338.1	+	935456	942061	MSTRG.13302.1	2	6567	MSTRG.13302
u	novel	0.0464206	-0.0004096	NW_004973338.1	+	945299	952284	MSTRG.13303.1	2	6861	MSTRG.13303
u	novel	0.0384555	-0.0004096	NW_004973338.1	+	946620	952276	MSTRG.13303.2	2	5532	MSTRG.13303
j	novel	0.103115	-0.0294912	NW_004973338.1	+	953810	998411	MSTRG.13306.1	4	866	MSTRG.13306
j	novel	0.16399	-0.0294912	NW_004973338.1	+	953810	971648	MSTRG.13306.2	3	700	MSTRG.13306
j	novel	0.325561	-0.0294912	NW_004973338.1	+	953810	1025927	MSTRG.13306.3	3	805	MSTRG.13306
j	novel	0.32842	-0.0294912	NW_004973338.1	+	953810	988182	MSTRG.13306.4	3	1684	MSTRG.13306
i	novel	0.0622993	-0.0004096	NW_004973338.1	-	1086187	1099861	MSTRG.13309.1	3	13514	MSTRG.13309
j	novel	0.0457959	-0.0233472	NW_004973338.1	-	1149049	1280992	MSTRG.13311.1	4	2814	MSTRG.13311
o	novel	0.00566868	-0.008192	NW_004973338.1	-	1320450	1320972	MSTRG.13314.3	2	408	MSTRG.13314
u	novel	0.00356768	-0.0958464	NW_004973339.1	.	59345	59605	MSTRG.13319.1	1	261	MSTRG.13319
i	novel	0.042577	-0.12288	NW_004973190.1	-	6569885	6573537	MSTRG.1332.1	2	3106	MSTRG.1332
o	novel	0.0303038	-0.0221184	NW_004973338.1	+	1345264	1532600	MSTRG.13321.4	3	1463	MSTRG.13321
x	novel	0.204818	-0.036864	NW_004973338.1	+	1345269	1385876	MSTRG.13321.5	3	6677	MSTRG.13321
j	novel	0.0215789	-0.0004096	NW_004973338.1	+	1345270	1442751	MSTRG.13321.6	3	2727	MSTRG.13321
x	novel	0.072293	-0.024576	NW_004973338.1	+	1370485	1385825	MSTRG.13321.7	2	15238	MSTRG.13321
j	novel	0.0249286	-0.0004096	NW_004973338.1	+	1402642	1442749	MSTRG.13321.8	3	2186	MSTRG.13321
x	novel	0.0139008	-0.0004096	NW_004973338.1	+	1363268	1366271	MSTRG.13324.1	2	2947	MSTRG.13324
i	novel	0.0288871	-0.159744	NW_004973338.1	+	1411709	1415250	MSTRG.13325.1	3	3393	MSTRG.13325
i	novel	0.196959	-0.036864	NW_004973338.1	+	1413876	1416473	MSTRG.13325.2	2	2564	MSTRG.13325
i	novel	0.0415008	-0.036864	NW_004973338.1	+	1428922	1431903	MSTRG.13326.1	2	2957	MSTRG.13326
i	novel	0.114031	-0.049152	NW_004973338.1	+	1503039	1506853	MSTRG.13330.1	2	3743	MSTRG.13330
i	novel	0.112427	-0.0233472	NW_004973338.1	-	1512770	1515202	MSTRG.13333.1	2	2364	MSTRG.13333
i	novel	0.017172	-0.0385024	NW_004973338.1	-	1525280	1527039	MSTRG.13334.1	1	1760	MSTRG.13334
i	novel	0.293656	-0.0299008	NW_004973338.1	+	1537556	1540918	MSTRG.13335.2	2	1042	MSTRG.13335
i	novel	0.0442872	-0.028672	NW_004973338.1	-	1555670	1557645	MSTRG.13336.1	1	1976	MSTRG.13336
i	novel	0.21819	-0.0004096	NW_004973338.1	-	1573762	1586109	MSTRG.13337.1	2	12309	MSTRG.13337
i	novel	0.062169	-0.0008192	NW_004973338.1	+	1573762	1579918	MSTRG.13338.1	2	6078	MSTRG.13338
i	novel	0.0804843	-0.090112	NW_004973338.1	-	1602407	1618160	MSTRG.13340.1	2	15732	MSTRG.13340
i	novel	0.0328428	-0.0233472	NW_004973338.1	+	1620179	1625495	MSTRG.13341.1	2	5261	MSTRG.13341
i	novel	0.0369781	-0.0004096	NW_004973338.1	+	1665081	1668095	MSTRG.13342.1	2	2963	MSTRG.13342
u	novel	0.0624352	-0.0098304	NW_004973338.1	-	1684695	1716694	MSTRG.13343.1	2	31898	MSTRG.13343
u	novel	0.0624352	-0.0098304	NW_004973338.1	-	1695657	1718290	MSTRG.13343.2	4	22422	MSTRG.13343
u	novel	0.0888292	-0.0176128	NW_004973338.1	+	1702615	1716694	MSTRG.13344.1	2	14010	MSTRG.13344
u	novel	0.0398951	-0.0106496	NW_004973340.1	.	52266	52944	MSTRG.13346.1	1	679	MSTRG.13346
u	novel	0.155663	-0.0626688	NW_004973340.1	-	57060	67657	MSTRG.13347.1	2	10492	MSTRG.13347
u	novel	0.159935	-0.0872448	NW_004973340.1	-	58555	67660	MSTRG.13347.2	2	9053	MSTRG.13347
u	novel	0.0157084	-0.0004096	NW_004973191.1	.	479170	479444	MSTRG.1335.1	1	275	MSTRG.1335
j	novel	0.124102	-0.130253	NW_004973340.1	+	74967	81011	MSTRG.13350.1	2	1828	MSTRG.13350
u	novel	0.00665039	-0.032768	NW_004973340.1	.	496701	497097	MSTRG.13353.1	1	397	MSTRG.13353
i	novel	0.137727	-0.0217088	NW_004973340.1	.	560052	560375	MSTRG.13355.1	1	324	MSTRG.13355
u	novel	0.256337	-0.0528384	NW_004973340.1	.	643225	644884	MSTRG.13357.1	1	1660	MSTRG.13357
j	novel	0.108742	-0.0311296	NW_004973340.1	-	752796	755037	MSTRG.13359.3	2	952	MSTRG.13359
i	novel	0.00475338	-0.0004096	NW_004973340.1	.	838212	838571	MSTRG.13363.1	1	360	MSTRG.13363
x	novel	0.170363	-0.124518	NW_004973340.1	-	955558	955771	MSTRG.13372.1	1	214	MSTRG.13372
u	novel	0.0263299	-0.036864	NW_004973340.1	.	1112457	1112824	MSTRG.13378.1	1	368	MSTRG.13378
u	novel	0.121417	-0.047104	NW_004973340.1	-	1135719	1139606	MSTRG.13379.2	2	3583	MSTRG.13379
u	novel	0.0838119	-0.0466944	NW_004973340.1	+	1135719	1140019	MSTRG.13380.1	1	4301	MSTRG.13380
u	novel	0.0838119	-0.0466944	NW_004973340.1	+	1135719	1139606	MSTRG.13380.2	2	3600	MSTRG.13380
u	novel	0.041057	-0.0032768	NW_004973340.1	.	1161207	1162306	MSTRG.13382.1	1	1100	MSTRG.13382
i	novel	0.00682088	-0.0004096	NW_004973340.1	.	1207648	1207898	MSTRG.13387.1	1	251	MSTRG.13387
u	novel	0.0232485	-0.0032768	NW_004973340.1	+	1223391	1225495	MSTRG.13388.1	1	2105	MSTRG.13388
o	novel	0.115016	-0.0008192	NW_004973340.1	-	1551170	1577068	MSTRG.13389.4	2	11959	MSTRG.13389
i	novel	0.3502	-0.0335872	NW_004973340.1	+	1551170	1565726	MSTRG.13392.1	1	14557	MSTRG.13392
u	novel	0.0275139	-0.0512	NW_004973340.1	-	1578457	1579835	MSTRG.13393.1	2	1280	MSTRG.13393
u	novel	0.0288213	-0.0512	NW_004973340.1	-	1578457	1579799	MSTRG.13393.2	2	1186	MSTRG.13393
j	novel	0.0364993	-0.0315392	NW_004973340.1	-	1578457	1608099	MSTRG.13393.3	4	1541	MSTRG.13393
j	novel	0.164182	-0.0335872	NW_004973340.1	-	1578457	1608099	MSTRG.13393.4	4	11880	MSTRG.13393
j	novel	0.164182	-0.0335872	NW_004973340.1	-	1578457	1608096	MSTRG.13393.5	6	11940	MSTRG.13393
u	novel	0.0491507	-0.002048	NW_004973340.1	+	1579280	1579719	MSTRG.13394.1	1	440	MSTRG.13394
u	novel	0.0758003	-0.053248	NW_004973340.1	+	1723869	1727616	MSTRG.13398.1	3	967	MSTRG.13398
u	novel	0.0544318	-0.012288	NW_004973340.1	+	1723874	1727616	MSTRG.13398.2	2	1556	MSTRG.13398
i	novel	0.0114567	-0.02048	NW_004973191.1	.	1237382	1237678	MSTRG.1340.1	1	297	MSTRG.1340
u	novel	0.0330781	-0.126976	NW_004973340.1	.	1759849	1761926	MSTRG.13401.1	1	2078	MSTRG.13401
u	novel	0.0253883	-0.15319	NW_004973340.1	.	1762874	1765059	MSTRG.13402.1	1	2186	MSTRG.13402
x	novel	0.00727114	-0.164659	NW_004973340.1	+	1803229	1810628	MSTRG.13404.1	2	245	MSTRG.13404
u	novel	0.0448606	-0.004096	NW_004973341.1	.	18254	20822	MSTRG.13411.1	1	2569	MSTRG.13411
u	novel	0.00441618	-0.0004096	NW_004973341.1	.	74996	75317	MSTRG.13412.1	1	322	MSTRG.13412
x	novel	0.0167969	-0.289997	NW_004973341.1	+	114531	120767	MSTRG.13415.1	2	265	MSTRG.13415
u	novel	0.166415	-0.04096	NW_004973341.1	+	761170	761767	MSTRG.13417.1	2	427	MSTRG.13417
u	novel	0.10915	-0.0638976	NW_004973341.1	-	128036	143103	MSTRG.13418.1	3	14957	MSTRG.13418
i	novel	0.277059	-0.0188416	NW_004973341.1	-	168627	179469	MSTRG.13421.1	4	10590	MSTRG.13421
u	novel	0.018783	-0.045056	NW_004973341.1	.	239486	242674	MSTRG.13424.1	1	3189	MSTRG.13424
u	novel	0.33077	-0.008192	NW_004973341.1	.	250708	258383	MSTRG.13425.1	1	7676	MSTRG.13425
u	novel	0.033223	-0.036864	NW_004973341.1	.	268156	268390	MSTRG.13426.1	1	235	MSTRG.13426
i	novel	0.0107449	-0.0520192	NW_004973341.1	.	547233	548018	MSTRG.13428.1	1	786	MSTRG.13428
i	novel	0.14501	-0.0004096	NW_004973341.1	.	643536	643843	MSTRG.13429.1	1	308	MSTRG.13429
j	novel	0.0879772	-0.274432	NW_004973192.1	+	81162	113377	MSTRG.1344.4	6	4076	MSTRG.1344
x	novel	0.0102632	-0.0004096	NW_004973341.1	+	1172811	1173226	MSTRG.13447.1	2	381	MSTRG.13447
u	novel	0.025276	-0.188416	NW_004973341.1	-	1365883	1367827	MSTRG.13449.1	2	1852	MSTRG.13449
x	novel	0.00514977	-0.106496	NW_004973192.1	-	44710	45115	MSTRG.1345.1	2	382	MSTRG.1345
j	novel	0.0646125	-0.032768	NW_004973341.1	+	1413500	1415806	MSTRG.13451.1	2	2004	MSTRG.13451
o	novel	0.0651402	-0.032768	NW_004973341.1	+	1414262	1415762	MSTRG.13451.2	2	1231	MSTRG.13451
u	novel	0.172794	-0.0028672	NW_004973341.1	+	1191912	1193367	MSTRG.13454.1	2	1395	MSTRG.13454
x	novel	0.0147066	-0.148685	NW_004973341.1	+	1307861	1308155	MSTRG.13459.1	2	242	MSTRG.13459
x	novel	0.0145495	-0.01024	NW_004973341.1	+	1307888	1308214	MSTRG.13459.2	2	268	MSTRG.13459
j	novel	0.106609	-0.0659456	NW_004973341.1	+	1340329	1342583	MSTRG.13463.1	2	507	MSTRG.13463
i	novel	0.180679	-0.090112	NW_004973341.1	.	1837279	1840332	MSTRG.13471.1	1	3054	MSTRG.13471
u	novel	0.101048	-0.049152	NW_004973341.1	.	2143079	2145769	MSTRG.13472.1	1	2691	MSTRG.13472
i	novel	0.173938	-0.278528	NW_004973341.1	.	1902810	1903465	MSTRG.13476.1	1	656	MSTRG.13476
j	novel	0.167346	-0.0008192	NW_004973341.1	-	1987430	1995715	MSTRG.13480.2	2	1630	MSTRG.13480
x	novel	0.125105	-0.0475136	NW_004973341.1	+	2018172	2055537	MSTRG.13483.1	6	7222	MSTRG.13483
x	novel	0.18473	-0.0475136	NW_004973341.1	+	2018173	2031388	MSTRG.13483.2	6	2511	MSTRG.13483
u	novel	0.0622188	-0.0200704	NW_004973341.1	+	2037037	2051519	MSTRG.13483.3	2	5565	MSTRG.13483
j	novel	0.0390704	-0.01024	NW_004973341.1	-	2028784	2037590	MSTRG.13484.1	3	4773	MSTRG.13484
u	novel	0.22364	-0.0167936	NW_004973341.1	+	2037659	2045643	MSTRG.13485.1	1	7985	MSTRG.13485
i	novel	0.0109271	-0.0212992	NW_004973342.1	.	35268	35647	MSTRG.13492.1	1	380	MSTRG.13492
u	novel	0.143134	-0.032768	NW_004973343.1	.	49599	55418	MSTRG.13505.1	1	5820	MSTRG.13505
u	novel	0.0362602	-0.024576	NW_004973192.1	.	202547	203997	MSTRG.1351.1	1	1451	MSTRG.1351
u	novel	0.252597	-0.0438272	NW_004973345.1	-	17396	24500	MSTRG.13510.1	1	7105	MSTRG.13510
i	novel	0.0279251	-0.118784	NW_004973345.1	.	27550	28186	MSTRG.13512.1	1	637	MSTRG.13512
i	novel	0.0411993	-0.02048	NW_004973345.1	.	32733	34366	MSTRG.13513.1	1	1634	MSTRG.13513
i	novel	0.019807	-0.067584	NW_004973345.1	.	38111	39007	MSTRG.13514.1	1	897	MSTRG.13514
j	novel	0.159237	-0.0106496	NW_004973345.1	+	211281	245063	MSTRG.13519.4	3	9618	MSTRG.13519
j	novel	0.101465	-0.045056	NW_004973345.1	+	211287	244981	MSTRG.13519.6	4	2194	MSTRG.13519
j	novel	0.0225856	-0.116326	NW_004973345.1	+	211287	245215	MSTRG.13519.7	4	1443	MSTRG.13519
j	novel	0.150342	-0.045056	NW_004973345.1	+	211303	244981	MSTRG.13519.8	5	2273	MSTRG.13519
j	novel	0.0346388	-0.0090112	NW_004973345.1	+	211303	244981	MSTRG.13519.9	5	1441	MSTRG.13519
u	novel	0.113147	-0.0786432	NW_004973192.1	+	204348	267639	MSTRG.1352.1	1	63292	MSTRG.1352
x	novel	0.0290948	-0.0004096	NW_004973345.1	+	222723	224124	MSTRG.13521.1	2	1358	MSTRG.13521
u	novel	0.0247698	-0.057344	NW_004973345.1	.	502365	502763	MSTRG.13523.1	1	399	MSTRG.13523
o	novel	0.161337	-0.049152	NW_004973344.1	-	18241	112524	MSTRG.13526.1	3	206	MSTRG.13526
o	novel	0.0327573	-0.0159744	NW_004973344.1	-	27117	261377	MSTRG.13526.2	2	764	MSTRG.13526
u	novel	0.410597	-0.0864256	NW_004973192.1	-	220010	330650	MSTRG.1353.1	6	63289	MSTRG.1353
u	novel	0.278459	-0.0151552	NW_004973192.1	+	278401	285573	MSTRG.1354.1	1	7173	MSTRG.1354
o	novel	0.105109	-0.0937984	NW_004973344.1	-	331223	360145	MSTRG.13541.1	2	264	MSTRG.13541
i	novel	0.160013	-0.0176128	NW_004973344.1	+	520463	521003	MSTRG.13548.1	1	541	MSTRG.13548
j	novel	0.213703	-0.0581632	NW_004973344.1	-	529169	600966	MSTRG.13549.1	6	10547	MSTRG.13549
j	novel	0.386937	-0.0212992	NW_004973344.1	-	586775	596746	MSTRG.13549.2	5	5200	MSTRG.13549
j	novel	0.397873	-0.047104	NW_004973344.1	-	586789	600520	MSTRG.13549.3	5	5562	MSTRG.13549
j	novel	0.213703	-0.047104	NW_004973344.1	-	587586	600474	MSTRG.13549.4	3	6349	MSTRG.13549
j	novel	0.076048	-0.0643072	NW_004973344.1	-	589987	595652	MSTRG.13549.6	3	5452	MSTRG.13549
u	novel	0.237883	-0.026624	NW_004973192.1	-	346628	624221	MSTRG.1355.1	18	2854	MSTRG.1355
x	novel	0.169496	-0.028672	NW_004973344.1	+	563281	570997	MSTRG.13551.1	2	1198	MSTRG.13551
u	novel	0.419682	-0.034816	NW_004973344.1	+	586778	589613	MSTRG.13552.1	2	2785	MSTRG.13552
j	novel	0.0873156	-0.069632	NW_004973345.1	-	553379	555861	MSTRG.13554.3	3	309	MSTRG.13554
u	novel	0.00879457	-0.0004096	NW_004973192.1	.	461858	462920	MSTRG.1356.1	1	1063	MSTRG.1356
o	novel	0.142171	-0.012288	NW_004973345.1	-	669275	677311	MSTRG.13560.2	2	7156	MSTRG.13560
i	novel	0.0538333	-0.1536	NW_004973345.1	.	738051	738362	MSTRG.13561.1	1	312	MSTRG.13561
i	novel	0.167067	-0.032768	NW_004973345.1	+	995593	1014523	MSTRG.13564.1	1	18931	MSTRG.13564
i	novel	0.0111724	-0.0004096	NW_004973345.1	.	1030356	1030876	MSTRG.13565.1	1	521	MSTRG.13565
i	novel	0.239144	-0.0589824	NW_004973345.1	.	1048865	1049824	MSTRG.13566.1	1	960	MSTRG.13566
i	novel	0.181207	-0.0688128	NW_004973345.1	-	1058546	1068994	MSTRG.13567.1	2	10411	MSTRG.13567
i	novel	0.355461	-0.0028672	NW_004973345.1	+	1075866	1080936	MSTRG.13568.2	2	5004	MSTRG.13568
i	novel	0.0393496	-0.0786432	NW_004973345.1	-	1091949	1106289	MSTRG.13569.1	2	2817	MSTRG.13569
u	novel	0.0593775	-0.18432	NW_004973192.1	.	521631	526967	MSTRG.1357.1	1	5337	MSTRG.1357
i	novel	0.0572246	-0.0151552	NW_004973345.1	.	1230145	1230977	MSTRG.13573.1	1	833	MSTRG.13573
u	novel	0.362678	-0.0663552	NW_004973347.1	+	2338989	2352542	MSTRG.13576.3	2	8444	MSTRG.13576
u	novel	0.0874735	-0.0004096	NW_004973347.1	-	2390310	2390548	MSTRG.13578.1	1	239	MSTRG.13578
u	novel	0.0154459	-0.0004096	NW_004973192.1	.	533052	534139	MSTRG.1358.1	1	1088	MSTRG.1358
i	novel	0.0120729	-0.0004096	NW_004973347.1	+	2479051	2479729	MSTRG.13581.1	1	679	MSTRG.13581
i	novel	0.130942	-0.188006	NW_004973347.1	.	2523321	2524141	MSTRG.13582.1	1	821	MSTRG.13582
u	novel	0.0155097	-0.083968	NW_004973347.1	-	2703840	2704191	MSTRG.13598.1	1	352	MSTRG.13598
u	novel	0.0193475	-0.02048	NW_004973192.1	.	612847	614024	MSTRG.1360.1	1	1178	MSTRG.1360
o	novel	0.198664	-0.0262144	NW_004973347.1	-	2734652	2752612	MSTRG.13602.1	3	6070	MSTRG.13602
j	novel	0.0392309	-0.0303104	NW_004973347.1	-	2762391	2774453	MSTRG.13604.2	10	3827	MSTRG.13604
j	novel	0.134739	-0.0765952	NW_004973347.1	+	2773942	2781530	MSTRG.13605.3	3	5696	MSTRG.13605
i	novel	0.0725203	-0.0024576	NW_004973348.1	.	64410	64730	MSTRG.13613.1	1	321	MSTRG.13613
u	novel	0.0605037	-0.0475136	NW_004973348.1	+	96381	100757	MSTRG.13616.1	2	4316	MSTRG.13616
x	novel	0.0174042	-0.0589824	NW_004973348.1	-	103181	118332	MSTRG.13618.1	3	343	MSTRG.13618
u	novel	0.0745561	-0.0004096	NW_004973348.1	+	152761	153082	MSTRG.13623.1	1	322	MSTRG.13623
u	novel	0.174343	-0.034816	NW_004973348.1	-	182719	184703	MSTRG.13625.1	1	1985	MSTRG.13625
i	novel	0.011505	-0.0016384	NW_004973348.1	-	191005	191514	MSTRG.13627.1	1	510	MSTRG.13627
j	novel	0.0831132	-0.233062	NW_004973348.1	+	300533	302720	MSTRG.13639.2	3	414	MSTRG.13639
i	novel	0.138343	-0.0360448	NW_004973348.1	-	308160	309053	MSTRG.13641.1	2	810	MSTRG.13641
i	novel	0.0212039	-0.0188416	NW_004973348.1	-	375125	376684	MSTRG.13644.2	2	1489	MSTRG.13644
i	novel	0.0176866	-0.0004096	NW_004973348.1	+	375123	375844	MSTRG.13645.1	2	651	MSTRG.13645
j	novel	0.0288086	-0.008192	NW_004973192.1	+	748182	758151	MSTRG.1365.7	2	9444	MSTRG.1365
u	novel	0.00623221	-0.0004096	NW_004973349.1	+	346035	346394	MSTRG.13652.1	1	360	MSTRG.13652
u	novel	0.0364677	-0.0036864	NW_004973192.1	-	779439	783098	MSTRG.1366.3	2	2783	MSTRG.1366
u	novel	0.305083	-0.016384	NW_004973349.1	+	341138	345315	MSTRG.13662.3	2	3240	MSTRG.13662
x	novel	0.0605315	-0.008192	NW_004973347.1	+	33590	35914	MSTRG.13667.1	4	753	MSTRG.13667
i	novel	0.0188359	-0.106496	NW_004973347.1	+	41803	43530	MSTRG.13669.1	2	1229	MSTRG.13669
i	novel	0.23703	-0.0126976	NW_004973347.1	-	62958	64877	MSTRG.13670.1	1	1920	MSTRG.13670
i	novel	0.0172867	-0.0159744	NW_004973347.1	-	84241	84883	MSTRG.13672.1	1	643	MSTRG.13672
j	novel	0.0451898	-0.036864	NW_004973347.1	-	124057	134345	MSTRG.13673.1	4	957	MSTRG.13673
u	novel	0.150011	-0.0454656	NW_004973347.1	+	134405	143474	MSTRG.13674.1	2	1554	MSTRG.13674
u	novel	0.0450627	-0.1024	NW_004973347.1	-	150080	151147	MSTRG.13675.1	1	1068	MSTRG.13675
u	novel	0.135036	-0.0053248	NW_004973347.1	.	167385	169443	MSTRG.13677.1	1	2059	MSTRG.13677
u	novel	0.256055	-0.004096	NW_004973347.1	+	183279	184274	MSTRG.13678.1	1	996	MSTRG.13678
i	novel	0.0496725	-0.0126976	NW_004973347.1	.	203645	204716	MSTRG.13680.1	1	1072	MSTRG.13680
i	novel	0.126726	-0.0004096	NW_004973347.1	.	205707	206157	MSTRG.13681.1	1	451	MSTRG.13681
u	novel	0.388754	-0.0106496	NW_004973347.1	+	416354	431483	MSTRG.13685.1	2	13997	MSTRG.13685
o	novel	0.00616251	-0.024576	NW_004973347.1	+	449686	909524	MSTRG.13686.1	2	358	MSTRG.13686
u	novel	0.00629976	-0.111002	NW_004973347.1	.	551653	552014	MSTRG.13688.1	1	362	MSTRG.13688
j	novel	0.0604456	-0.0090112	NW_004973347.1	-	554122	559990	MSTRG.13689.1	3	3470	MSTRG.13689
j	novel	0.0675828	-0.0208896	NW_004973347.1	-	554816	559990	MSTRG.13689.2	2	2525	MSTRG.13689
j	novel	0.110056	-0.0159744	NW_004973192.1	+	810541	816921	MSTRG.1369.1	2	639	MSTRG.1369
j	novel	0.0135639	-0.018432	NW_004973192.1	+	810541	817070	MSTRG.1369.2	2	464	MSTRG.1369
j	novel	0.0312041	-0.0094208	NW_004973192.1	+	810691	817070	MSTRG.1369.4	3	1664	MSTRG.1369
j	novel	0.0769346	-0.004096	NW_004973192.1	+	810717	817070	MSTRG.1369.5	3	373	MSTRG.1369
j	novel	0.154382	-0.004096	NW_004973192.1	+	810718	817070	MSTRG.1369.6	4	493	MSTRG.1369
j	novel	0.0475551	-0.0200704	NW_004973192.1	+	810718	816921	MSTRG.1369.7	5	781	MSTRG.1369
u	novel	0.378898	-0.008192	NW_004973347.1	+	557874	649275	MSTRG.13690.1	6	1736	MSTRG.13690
u	novel	0.058668	-0.004096	NW_004973347.1	+	557897	584638	MSTRG.13690.2	3	8168	MSTRG.13690
u	novel	0.148682	-0.0512	NW_004973347.1	+	557905	619147	MSTRG.13690.3	3	3017	MSTRG.13690
u	novel	0.10561	-0.0417792	NW_004973347.1	+	632400	639252	MSTRG.13690.4	2	6121	MSTRG.13690
u	novel	0.058207	-0.0647168	NW_004973347.1	-	627096	639252	MSTRG.13693.1	2	7594	MSTRG.13693
u	novel	0.13682	-0.0241664	NW_004973347.1	+	639280	648435	MSTRG.13694.1	1	9156	MSTRG.13694
u	novel	0.116473	-0.0262144	NW_004973347.1	-	649403	665386	MSTRG.13695.1	1	15984	MSTRG.13695
u	novel	0.0242474	-0.0577536	NW_004973347.1	+	666737	669620	MSTRG.13696.1	1	2884	MSTRG.13696
u	novel	0.0684743	-0.0483328	NW_004973347.1	-	666737	669620	MSTRG.13697.1	1	2884	MSTRG.13697
u	novel	0.292536	-0.0200704	NW_004973347.1	+	691636	699650	MSTRG.13698.1	3	6092	MSTRG.13698
o	novel	0.0357337	-0.118784	NW_004973347.1	-	1071738	1305285	MSTRG.13700.13	2	794	MSTRG.13700
o	novel	0.0329447	-0.0069632	NW_004973347.1	-	1303610	1385334	MSTRG.13700.14	2	1766	MSTRG.13700
x	novel	0.108153	-0.004096	NW_004973347.1	-	765589	784001	MSTRG.13700.4	2	4421	MSTRG.13700
o	novel	0.10203	-0.028672	NW_004973347.1	-	774377	1072841	MSTRG.13700.5	3	4292	MSTRG.13700
o	novel	0.0456757	-0.0405504	NW_004973347.1	+	825374	1072901	MSTRG.13701.1	2	4336	MSTRG.13701
x	novel	0.173827	-0.049152	NW_004973347.1	+	860712	905213	MSTRG.13702.1	2	10508	MSTRG.13702
j	novel	0.26233	-0.0487424	NW_004973347.1	-	873872	964858	MSTRG.13703.1	3	15472	MSTRG.13703
j	novel	0.129296	-0.0360448	NW_004973347.1	-	935093	965433	MSTRG.13703.2	3	19280	MSTRG.13703
o	novel	0.0803438	-0.0208896	NW_004973347.1	-	890488	934879	MSTRG.13704.1	2	3958	MSTRG.13704
i	novel	0.0250198	-0.0008192	NW_004973347.1	-	905266	909516	MSTRG.13705.1	2	2221	MSTRG.13705
i	novel	0.123762	-0.08192	NW_004973347.1	+	985968	988400	MSTRG.13708.1	1	2433	MSTRG.13708
o	novel	0.407841	-0.172032	NW_004973347.1	-	985968	1264394	MSTRG.13709.1	2	1688	MSTRG.13709
j	novel	0.0959072	-0.0622592	NW_004973347.1	-	1073147	1086615	MSTRG.13710.1	2	11856	MSTRG.13710
o	novel	0.209943	-0.0360448	NW_004973347.1	-	1073147	1428652	MSTRG.13710.2	5	4102	MSTRG.13710
o	novel	0.0780243	-0.0458752	NW_004973347.1	-	1075356	1372879	MSTRG.13710.3	3	1354	MSTRG.13710
o	novel	0.220235	-0.0294912	NW_004973347.1	-	1076286	1086615	MSTRG.13710.4	2	2018	MSTRG.13710
o	novel	0.138021	-0.0299008	NW_004973347.1	-	1238583	1372855	MSTRG.13710.7	3	2968	MSTRG.13710
o	novel	0.029155	-0.0417792	NW_004973347.1	+	1199721	1290433	MSTRG.13711.1	2	2867	MSTRG.13711
x	novel	0.207774	-0.0077824	NW_004973347.1	-	1306139	1327615	MSTRG.13712.1	2	5977	MSTRG.13712
o	novel	0.128838	-0.016384	NW_004973347.1	+	1316016	1379774	MSTRG.13713.1	2	7161	MSTRG.13713
j	novel	0.168279	-0.0008192	NW_004973347.1	-	1468580	1512784	MSTRG.13715.2	12	2745	MSTRG.13715
x	novel	0.0492522	-0.0167936	NW_004973347.1	+	1501440	1577330	MSTRG.13716.1	6	1228	MSTRG.13716
x	novel	0.0749685	-0.028672	NW_004973347.1	+	1502062	1587330	MSTRG.13716.2	6	2406	MSTRG.13716
x	novel	0.0426798	-0.0167936	NW_004973347.1	+	1502062	1578110	MSTRG.13716.3	6	2329	MSTRG.13716
u	novel	0.114501	-0.0364544	NW_004973347.1	+	1512842	1574536	MSTRG.13716.5	4	15580	MSTRG.13716
u	novel	0.00934805	-0.0167936	NW_004973347.1	+	1512849	1577322	MSTRG.13716.6	4	941	MSTRG.13716
i	novel	0.105264	-0.0344064	NW_004973347.1	+	1660083	1669169	MSTRG.13721.1	1	9087	MSTRG.13721
i	novel	0.327807	-0.0598016	NW_004973347.1	-	1687933	1689341	MSTRG.13722.1	2	504	MSTRG.13722
o	novel	0.185294	-0.0417792	NW_004973347.1	+	1703547	2049586	MSTRG.13723.1	2	14953	MSTRG.13723
i	novel	0.0651236	-0.12288	NW_004973347.1	+	1809828	1856716	MSTRG.13724.2	2	5285	MSTRG.13724
o	novel	0.0195306	-0.094208	NW_004973347.1	+	1746502	1789630	MSTRG.13725.1	2	282	MSTRG.13725
o	novel	0.155954	-0.0364544	NW_004973347.1	+	1747741	1848093	MSTRG.13727.2	2	8685	MSTRG.13727
o	novel	0.184549	-0.055296	NW_004973347.1	+	1749349	1902085	MSTRG.13727.3	2	6105	MSTRG.13727
i	novel	0.0602389	-0.0208896	NW_004973347.1	+	1943248	1984066	MSTRG.13727.7	2	2481	MSTRG.13727
i	novel	0.0612727	-0.0065536	NW_004973347.1	+	1943273	1956083	MSTRG.13727.8	2	2395	MSTRG.13727
j	novel	0.308948	-0.032768	NW_004973347.1	+	1761231	1764352	MSTRG.13728.1	2	2613	MSTRG.13728
x	novel	0.0699701	-0.0729088	NW_004973192.1	-	904701	914678	MSTRG.1373.1	2	4185	MSTRG.1373
i	novel	0.0926909	-0.135578	NW_004973347.1	-	1814058	1856728	MSTRG.13731.1	2	1067	MSTRG.13731
x	novel	0.290688	-0.0598016	NW_004973347.1	+	1857753	1960038	MSTRG.13732.1	3	4042	MSTRG.13732
o	novel	0.0328389	-0.028672	NW_004973347.1	+	1952902	2249774	MSTRG.13733.1	2	7151	MSTRG.13733
o	novel	0.25397	-0.0094208	NW_004973347.1	+	1957917	2291975	MSTRG.13734.1	3	9114	MSTRG.13734
o	novel	0.0749843	-0.0032768	NW_004973347.1	+	2173764	2280805	MSTRG.13740.1	2	516	MSTRG.13740
i	novel	0.0233279	-0.016384	NW_004973347.1	-	2187438	2191960	MSTRG.13741.1	2	1474	MSTRG.13741
o	novel	0.0851749	-0.065536	NW_004973347.1	-	2199851	2295558	MSTRG.13742.1	2	953	MSTRG.13742
o	novel	0.038949	-0.04096	NW_004973347.1	-	2234948	2295558	MSTRG.13742.2	2	610	MSTRG.13742
j	novel	0.058215	-0.0753664	NW_004973347.1	+	2334481	2337034	MSTRG.13745.2	2	218	MSTRG.13745
j	novel	0.0329721	-0.0192512	NW_004973347.1	+	2334482	2337178	MSTRG.13745.3	2	2092	MSTRG.13745
o	novel	0.0917118	-0.032768	NW_004973347.1	+	2334500	2337034	MSTRG.13745.4	2	594	MSTRG.13745
o	novel	0.0403869	-0.057344	NW_004973349.1	-	364013	698110	MSTRG.13748.1	2	3003	MSTRG.13748
o	novel	0.130081	-0.012288	NW_004973192.1	-	938419	954394	MSTRG.1375.1	2	10567	MSTRG.1375
x	novel	0.0107818	-0.049152	NW_004973349.1	-	400696	401048	MSTRG.13751.1	2	283	MSTRG.13751
u	novel	0.0142562	-0.073728	NW_004973349.1	.	942883	943535	MSTRG.13758.1	1	653	MSTRG.13758
u	novel	0.00466319	-0.0004096	NW_004973349.1	+	1067443	1067681	MSTRG.13759.1	1	239	MSTRG.13759
u	novel	0.0669844	-0.008192	NW_004973192.1	+	950473	969456	MSTRG.1376.1	6	1730	MSTRG.1376
u	novel	0.113392	-0.014336	NW_004973349.1	-	1119737	1129638	MSTRG.13762.1	2	1606	MSTRG.13762
u	novel	0.00553667	-0.0704512	NW_004973349.1	.	1572246	1572512	MSTRG.13764.1	1	267	MSTRG.13764
u	novel	0.0227625	-0.045056	NW_004973349.1	+	1573272	1576872	MSTRG.13765.1	2	919	MSTRG.13765
j	novel	0.0711418	-0.0090112	NW_004973349.1	+	1540373	1555757	MSTRG.13769.2	3	8431	MSTRG.13769
u	novel	0.0272092	-0.004096	NW_004973192.1	.	960626	962980	MSTRG.1377.1	1	2355	MSTRG.1377
u	novel	0.315655	-0.053248	NW_004973349.1	.	2186056	2187233	MSTRG.13770.1	1	1178	MSTRG.13770
x	novel	0.149607	-0.0499712	NW_004973349.1	-	1723390	1729372	MSTRG.13773.1	2	5877	MSTRG.13773
i	novel	0.0572765	-0.04096	NW_004973349.1	+	1738803	1746421	MSTRG.13775.1	1	7619	MSTRG.13775
o	novel	0.243954	-0.0049152	NW_004973349.1	+	1746688	2126407	MSTRG.13776.1	2	3066	MSTRG.13776
j	novel	0.0628799	-0.0401408	NW_004973349.1	+	1785968	1790097	MSTRG.13777.1	3	1428	MSTRG.13777
j	novel	0.209462	-0.0475136	NW_004973349.1	+	1786185	1794282	MSTRG.13777.2	5	4499	MSTRG.13777
i	novel	0.0712705	-0.0315392	NW_004973349.1	-	1924734	1930677	MSTRG.13779.1	2	5870	MSTRG.13779
u	novel	0.0443248	-0.045056	NW_004973192.1	.	989365	992476	MSTRG.1378.1	1	3112	MSTRG.1378
i	novel	0.0742816	-0.0253952	NW_004973349.1	+	1940769	1942375	MSTRG.13780.1	1	1607	MSTRG.13780
i	novel	0.0591962	-0.110592	NW_004973349.1	+	1962436	1968043	MSTRG.13781.1	1	5608	MSTRG.13781
u	novel	0.0715167	-0.0434176	NW_004973349.1	+	1997029	2000051	MSTRG.13782.1	1	3023	MSTRG.13782
u	novel	0.0553936	-0.016384	NW_004973349.1	-	1999958	2004037	MSTRG.13783.1	2	3048	MSTRG.13783
u	novel	0.0553936	-0.016384	NW_004973349.1	-	2000025	2003920	MSTRG.13783.2	2	2864	MSTRG.13783
u	novel	0.0529732	-0.014336	NW_004973349.1	-	2008204	2013360	MSTRG.13785.1	2	5091	MSTRG.13785
u	novel	0.0117328	-0.073728	NW_004973349.1	+	2008204	2010260	MSTRG.13786.1	1	2057	MSTRG.13786
j	novel	0.0271453	-0.0004096	NW_004973349.1	+	2137915	2149767	MSTRG.13795.2	5	1483	MSTRG.13795
j	novel	0.0281158	-0.004096	NW_004973349.1	+	2138273	2149767	MSTRG.13795.3	5	1545	MSTRG.13795
j	novel	0.0519823	-0.0335872	NW_004973349.1	+	2140152	2151236	MSTRG.13795.4	6	5863	MSTRG.13795
i	novel	0.155456	-0.0380928	NW_004973349.1	.	2528256	2529056	MSTRG.13801.1	1	801	MSTRG.13801
i	novel	0.00376273	-0.0004096	NW_004973349.1	.	2533522	2533944	MSTRG.13802.1	1	423	MSTRG.13802
u	novel	0.211716	-0.002048	NW_004973349.1	-	2800758	2812866	MSTRG.13803.1	2	641	MSTRG.13803
u	novel	0.211485	-0.0512	NW_004973349.1	-	2800758	2813017	MSTRG.13803.2	2	792	MSTRG.13803
i	novel	0.167658	-0.02048	NW_004973192.1	.	1065430	1066033	MSTRG.1381.1	1	604	MSTRG.1381
u	novel	0.0114522	-0.765952	NW_004973349.1	.	3303378	3303589	MSTRG.13812.1	1	212	MSTRG.13812
u	novel	0.0661738	-0.0049152	NW_004973349.1	.	3426587	3429375	MSTRG.13813.1	1	2789	MSTRG.13813
u	novel	0.00990033	-0.0004096	NW_004973349.1	.	3441176	3441413	MSTRG.13815.1	1	238	MSTRG.13815
u	novel	0.0655553	-0.049152	NW_004973349.1	.	3508037	3508263	MSTRG.13817.1	1	227	MSTRG.13817
u	novel	0.13598	-0.016384	NW_004973349.1	.	4458490	4458798	MSTRG.13823.1	1	309	MSTRG.13823
u	novel	0.0489201	-0.0221184	NW_004973349.1	.	4546892	4547664	MSTRG.13826.1	1	773	MSTRG.13826
u	novel	0.00362433	-0.004096	NW_004973192.1	.	1829800	1830155	MSTRG.1383.1	1	356	MSTRG.1383
u	novel	0.160292	-0.028672	NW_004973349.1	.	4719501	4720195	MSTRG.13831.1	1	695	MSTRG.13831
o	novel	0.0774171	-0.004096	NW_004973350.1	+	26	74254	MSTRG.13832.2	2	1252	MSTRG.13832
o	novel	0.11555	-0.0315392	NW_004973350.1	+	1683	8631	MSTRG.13832.4	2	6185	MSTRG.13832
o	novel	0.0737499	-0.012288	NW_004973350.1	+	73886	134188	MSTRG.13838.1	2	364	MSTRG.13838
u	novel	0.0191697	-0.172032	NW_004973350.1	+	81063	81390	MSTRG.13839.2	2	306	MSTRG.13839
j	novel	0.29681	-0.0290816	NW_004973350.1	+	131685	142402	MSTRG.13843.1	3	1179	MSTRG.13843
u	novel	0.0450563	-0.012288	NW_004973192.1	+	1314196	1321560	MSTRG.1385.1	1	7365	MSTRG.1385
u	novel	0.00990514	-0.02048	NW_004973351.1	.	123478	123934	MSTRG.13851.1	1	457	MSTRG.13851
u	novel	0.26253	-0.0159744	NW_004973351.1	-	125694	127143	MSTRG.13852.1	1	1450	MSTRG.13852
j	novel	0.00978774	-0.0380928	NW_004973350.1	-	247311	249494	MSTRG.13855.1	2	533	MSTRG.13855
u	novel	0.0936497	-0.0417792	NW_004973350.1	-	308197	309958	MSTRG.13859.1	1	1762	MSTRG.13859
x	novel	0.455246	-0.069632	NW_004973192.1	-	1332787	1334445	MSTRG.1387.1	2	647	MSTRG.1387
x	novel	0.0820962	-0.0335872	NW_004973350.1	-	476467	491282	MSTRG.13871.1	3	2538	MSTRG.13871
o	novel	0.0435553	-0.0294912	NW_004973350.1	-	477563	887003	MSTRG.13872.1	2	4063	MSTRG.13872
i	novel	0.03849	-0.053248	NW_004973350.1	.	616010	616229	MSTRG.13878.1	1	220	MSTRG.13878
j	novel	0.119096	-0.0372736	NW_004973192.1	+	1402659	1421192	MSTRG.1388.1	3	5788	MSTRG.1388
j	novel	0.0974	-0.0303104	NW_004973192.1	+	1402659	1430915	MSTRG.1388.2	3	1449	MSTRG.1388
u	novel	0.0455083	-0.0004096	NW_004973350.1	.	814604	814947	MSTRG.13885.1	1	344	MSTRG.13885
u	novel	0.0696276	-0.0208896	NW_004973350.1	.	904163	905377	MSTRG.13891.1	1	1215	MSTRG.13891
u	novel	0.0155313	-0.0004096	NW_004973350.1	.	913735	915195	MSTRG.13892.1	1	1461	MSTRG.13892
o	novel	0.158672	-0.0208896	NW_004973350.1	+	949239	968909	MSTRG.13894.1	2	848	MSTRG.13894
u	novel	0.0201964	-0.0004096	NW_004973350.1	-	984536	985244	MSTRG.13895.1	1	709	MSTRG.13895
o	novel	0.0119994	-0.0192512	NW_004973350.1	+	989987	1251232	MSTRG.13896.1	2	918	MSTRG.13896
o	novel	0.0665946	-0.0278528	NW_004973350.1	+	991093	1212220	MSTRG.13897.1	2	3076	MSTRG.13897
o	novel	0.166153	-0.0339968	NW_004973350.1	+	991124	1341022	MSTRG.13897.2	2	5686	MSTRG.13897
j	novel	0.0135494	-0.0192512	NW_004973350.1	+	1336019	1341408	MSTRG.13897.3	2	1553	MSTRG.13897
j	novel	0.0135494	-0.016384	NW_004973350.1	+	1336019	1341408	MSTRG.13897.4	2	1559	MSTRG.13897
j	novel	0.0381979	-0.0192512	NW_004973350.1	+	1336019	1341022	MSTRG.13897.5	3	1241	MSTRG.13897
j	novel	0.0405166	-0.0192512	NW_004973350.1	+	1336019	1341022	MSTRG.13897.6	3	1247	MSTRG.13897
o	novel	0.168742	-0.0045056	NW_004973350.1	-	999790	1053821	MSTRG.13898.1	2	2290	MSTRG.13898
u	novel	0.0113813	-0.0004096	NW_004973178.1	.	623105	623690	MSTRG.139.1	1	586	MSTRG.139
j	novel	0.0906936	-0.043008	NW_004973192.1	-	1623342	1724802	MSTRG.1390.13	8	1909	MSTRG.1390
j	novel	0.0470962	-0.0446464	NW_004973192.1	-	1623346	1724802	MSTRG.1390.14	7	6343	MSTRG.1390
x	novel	0.0760522	-0.0262144	NW_004973192.1	-	1666026	1724795	MSTRG.1390.18	5	2165	MSTRG.1390
o	novel	0.141032	-0.026624	NW_004973350.1	-	1154844	1202344	MSTRG.13904.1	2	392	MSTRG.13904
o	novel	0.0111953	-0.0126976	NW_004973350.1	-	1212553	1231368	MSTRG.13907.1	2	713	MSTRG.13907
x	novel	0.0504584	-0.0372736	NW_004973350.1	+	1227771	1265007	MSTRG.13908.1	2	2942	MSTRG.13908
o	novel	0.0913774	-0.032768	NW_004973350.1	-	1236532	1286747	MSTRG.13909.1	2	1968	MSTRG.13909
x	novel	0.0596757	-0.0004096	NW_004973350.1	+	1260399	1307859	MSTRG.13910.1	3	3511	MSTRG.13910
u	novel	0.00403875	-0.0004096	NW_004973350.1	-	1276950	1277253	MSTRG.13911.1	1	304	MSTRG.13911
x	novel	0.0109535	-0.0339968	NW_004973350.1	+	1310692	1313380	MSTRG.13913.1	2	373	MSTRG.13913
i	novel	0.0286577	-0.18432	NW_004973350.1	-	1377435	1377775	MSTRG.13916.1	1	341	MSTRG.13916
i	novel	0.0132403	-0.077824	NW_004973350.1	+	1377435	1377944	MSTRG.13917.1	2	414	MSTRG.13917
i	novel	0.0612278	-0.008192	NW_004973350.1	.	1438226	1438548	MSTRG.13919.1	1	323	MSTRG.13919
j	novel	0.126765	-0.016384	NW_004973192.1	+	1562449	1567927	MSTRG.1392.1	3	4099	MSTRG.1392
j	novel	0.0869721	-0.012288	NW_004973192.1	+	1562449	1566627	MSTRG.1392.2	2	3471	MSTRG.1392
u	novel	0.0343341	-0.008192	NW_004973350.1	-	1462744	1462993	MSTRG.13920.1	1	250	MSTRG.13920
o	novel	0.025054	-0.0262144	NW_004973192.1	+	1608496	1614159	MSTRG.1393.1	2	4136	MSTRG.1393
i	novel	0.00817958	-0.142541	NW_004973350.1	-	1655750	1656152	MSTRG.13930.1	1	403	MSTRG.13930
i	novel	0.196566	-0.0421888	NW_004973350.1	+	1655750	1656152	MSTRG.13931.1	1	403	MSTRG.13931
j	novel	0.138405	-0.101171	NW_004973352.1	-	4786	15264	MSTRG.13933.4	9	1164	MSTRG.13933
i	novel	0.0821232	-0.151552	NW_004973352.1	-	7375	7795	MSTRG.13934.1	2	331	MSTRG.13934
i	novel	0.0697333	-0.065536	NW_004973352.1	-	52184	55383	MSTRG.13938.1	2	3145	MSTRG.13938
j	novel	0.0169765	-0.319488	NW_004973352.1	-	171199	185998	MSTRG.13939.7	3	447	MSTRG.13939
i	novel	0.14704	-0.012288	NW_004973352.1	+	162522	164117	MSTRG.13941.1	2	1485	MSTRG.13941
j	novel	0.467845	-0.0630784	NW_004973352.1	+	185658	199086	MSTRG.13942.1	6	5870	MSTRG.13942
j	novel	0.0832164	-0.008192	NW_004973352.1	+	185663	199165	MSTRG.13942.2	6	3289	MSTRG.13942
j	novel	0.0825062	-0.0745472	NW_004973352.1	+	185672	199169	MSTRG.13942.3	6	3947	MSTRG.13942
j	novel	0.48472	-0.0176128	NW_004973352.1	+	203672	213988	MSTRG.13943.1	5	3761	MSTRG.13943
j	novel	0.194841	-0.008192	NW_004973352.1	+	203678	213982	MSTRG.13943.10	3	7188	MSTRG.13943
j	novel	0.194503	-0.0458752	NW_004973352.1	+	203678	213117	MSTRG.13943.11	4	7361	MSTRG.13943
j	novel	0.424716	-0.0049152	NW_004973352.1	+	203672	230107	MSTRG.13943.2	9	7297	MSTRG.13943
j	novel	0.450378	-0.0237568	NW_004973352.1	+	217635	230680	MSTRG.13943.22	3	4179	MSTRG.13943
j	novel	0.229141	-0.0458752	NW_004973352.1	+	203672	213988	MSTRG.13943.3	4	9372	MSTRG.13943
j	novel	0.0421344	-0.0311296	NW_004973352.1	+	203672	213149	MSTRG.13943.4	6	1727	MSTRG.13943
j	novel	0.194503	-0.0458752	NW_004973352.1	+	203672	213988	MSTRG.13943.5	4	7301	MSTRG.13943
j	novel	0.202738	-0.008192	NW_004973352.1	+	203672	213988	MSTRG.13943.7	4	5816	MSTRG.13943
j	novel	0.210773	-0.0458752	NW_004973352.1	+	203678	213988	MSTRG.13943.9	3	9029	MSTRG.13943
o	novel	0.214817	-0.028672	NW_004973352.1	-	219655	508178	MSTRG.13944.1	2	504	MSTRG.13944
o	novel	0.17478	-0.057344	NW_004973352.1	-	219667	508179	MSTRG.13944.2	2	493	MSTRG.13944
u	novel	0.0640832	-0.0454656	NW_004973352.1	+	326884	333376	MSTRG.13947.1	2	4292	MSTRG.13947
u	novel	0.0463367	-0.016384	NW_004973352.1	+	332097	333376	MSTRG.13947.2	2	724	MSTRG.13947
u	novel	0.0471592	-0.0315392	NW_004973352.1	+	332097	333376	MSTRG.13947.3	2	719	MSTRG.13947
x	novel	0.0660593	-0.0176128	NW_004973352.1	-	385940	392130	MSTRG.13949.5	4	590	MSTRG.13949
u	novel	0.149841	-0.0569344	NW_004973352.1	+	461871	469875	MSTRG.13950.1	2	7903	MSTRG.13950
x	novel	0.154515	-0.0073728	NW_004973352.1	-	509712	518641	MSTRG.13953.1	2	8873	MSTRG.13953
i	novel	0.113369	-0.0008192	NW_004973352.1	-	623390	625530	MSTRG.13959.1	2	2099	MSTRG.13959
i	novel	0.16666	-0.0397312	NW_004973352.1	.	752696	753787	MSTRG.13961.1	1	1092	MSTRG.13961
i	novel	0.0111756	-0.134349	NW_004973353.1	.	23134	23444	MSTRG.13964.1	1	311	MSTRG.13964
i	novel	0.0374149	-0.06144	NW_004973352.1	+	1240743	1246703	MSTRG.13974.1	1	5961	MSTRG.13974
i	novel	0.295538	-0.004096	NW_004973352.1	-	1251541	1264013	MSTRG.13976.1	2	12371	MSTRG.13976
i	novel	0.308037	-0.028672	NW_004973352.1	+	1261470	1279193	MSTRG.13977.1	3	17577	MSTRG.13977
o	novel	0.062097	-0.0106496	NW_004973352.1	-	1301581	1609123	MSTRG.13978.1	2	7181	MSTRG.13978
i	novel	0.0868082	-0.024576	NW_004973352.1	+	1347495	1375167	MSTRG.13980.2	2	11494	MSTRG.13980
x	novel	0.210924	-0.012288	NW_004973352.1	-	1429300	1430135	MSTRG.13982.1	2	741	MSTRG.13982
x	novel	0.0243085	-0.069632	NW_004973352.1	-	1433132	1433454	MSTRG.13983.1	2	256	MSTRG.13983
i	novel	0.0777525	-0.0360448	NW_004973352.1	+	1530780	1555571	MSTRG.13988.1	6	23000	MSTRG.13988
i	novel	0.0428776	-0.0401408	NW_004973352.1	+	1530780	1533130	MSTRG.13988.2	3	804	MSTRG.13988
i	novel	0.0782781	-0.0360448	NW_004973352.1	+	1530780	1547948	MSTRG.13988.3	2	15622	MSTRG.13988
i	novel	0.0368592	-0.02048	NW_004973352.1	+	1530790	1533094	MSTRG.13988.5	3	953	MSTRG.13988
u	novel	0.400718	-0.0958464	NW_004973352.1	+	1594608	1610272	MSTRG.13989.1	2	15560	MSTRG.13989
o	novel	0.160348	-0.024576	NW_004973352.1	-	1623989	1755677	MSTRG.13990.1	2	9983	MSTRG.13990
u	novel	0.130001	-0.004096	NW_004973352.1	-	1688891	1691145	MSTRG.13991.1	2	2169	MSTRG.13991
j	novel	0.190711	-0.0241664	NW_004973352.1	+	1719165	1771745	MSTRG.13993.1	7	12745	MSTRG.13993
j	novel	0.0771748	-0.0114688	NW_004973352.1	+	1729695	1771947	MSTRG.13993.2	7	2398	MSTRG.13993
j	novel	0.0880159	-0.0139264	NW_004973352.1	+	1730577	1771745	MSTRG.13993.3	8	1443	MSTRG.13993
j	novel	0.13939	-0.0024576	NW_004973352.1	+	1730577	1771745	MSTRG.13993.4	7	1314	MSTRG.13993
j	novel	0.13315	-0.0311296	NW_004973352.1	+	1730840	1771745	MSTRG.13993.5	6	1108	MSTRG.13993
j	novel	0.0280977	-0.024576	NW_004973352.1	+	1730859	1764143	MSTRG.13993.6	7	4880	MSTRG.13993
j	novel	0.326145	-0.057344	NW_004973352.1	+	1755898	1771745	MSTRG.13993.7	3	487	MSTRG.13993
j	novel	0.043081	-0.024576	NW_004973352.1	+	1755898	1764143	MSTRG.13993.8	3	4655	MSTRG.13993
j	novel	0.230016	-0.012288	NW_004973354.1	+	1	7916	MSTRG.13997.1	5	6301	MSTRG.13997
x	novel	0.0690781	-0.0004096	NW_004973354.1	-	34	688	MSTRG.13998.1	2	274	MSTRG.13998
i	novel	0.00960055	-0.002048	NW_004973192.1	-	1734802	1735357	MSTRG.1400.1	1	556	MSTRG.1400
u	novel	0.0437341	-0.0446464	NW_004973354.1	.	856879	857194	MSTRG.14005.1	1	316	MSTRG.14005
u	novel	0.109793	-0.0241664	NW_004973354.1	-	1308563	1316130	MSTRG.14007.1	1	7568	MSTRG.14007
u	novel	0.0493737	-0.02048	NW_004973354.1	+	1349343	1350859	MSTRG.14011.1	1	1517	MSTRG.14011
x	novel	0.123299	-0.0688128	NW_004973354.1	-	1531839	1572235	MSTRG.14015.1	3	13142	MSTRG.14015
u	novel	0.0896585	-0.0196608	NW_004973354.1	-	1564152	1572228	MSTRG.14015.3	2	7348	MSTRG.14015
u	novel	0.0142921	-0.598016	NW_004973354.1	.	1749259	1749476	MSTRG.14019.1	1	218	MSTRG.14019
i	novel	0.144631	-0.0331776	NW_004973354.1	-	1837142	1838055	MSTRG.14023.1	1	914	MSTRG.14023
o	novel	0.455319	-0.0425984	NW_004973354.1	-	1882374	1897433	MSTRG.14025.1	2	4967	MSTRG.14025
u	novel	0.0338844	-0.0618496	NW_004973354.1	.	2075347	2075812	MSTRG.14028.1	1	466	MSTRG.14028
j	novel	0.0268324	-0.008192	NW_004973354.1	-	2083100	2089464	MSTRG.14029.1	4	1038	MSTRG.14029
j	novel	0.042693	-0.008192	NW_004973354.1	-	2083100	2089464	MSTRG.14029.2	4	1093	MSTRG.14029
j	novel	0.0823028	-0.0565248	NW_004973354.1	-	2083100	2091723	MSTRG.14029.4	4	2500	MSTRG.14029
j	novel	0.0415308	-0.012288	NW_004973354.1	-	2083100	2089464	MSTRG.14029.5	4	1087	MSTRG.14029
j	novel	0.0263839	-0.012288	NW_004973354.1	-	2083100	2089455	MSTRG.14029.6	4	1023	MSTRG.14029
j	novel	0.26706	-0.0282624	NW_004973354.1	-	2083100	2091655	MSTRG.14029.7	4	2535	MSTRG.14029
j	novel	0.0456299	-0.032768	NW_004973354.1	-	2083100	2091723	MSTRG.14029.8	4	1708	MSTRG.14029
j	novel	0.0378064	-0.0065536	NW_004973354.1	-	2083100	2089455	MSTRG.14029.9	4	1007	MSTRG.14029
u	novel	0.0198716	-0.0004096	NW_004973354.1	.	2257665	2257887	MSTRG.14032.1	1	223	MSTRG.14032
j	novel	0.0166985	-0.065536	NW_004973192.1	-	2424031	2425177	MSTRG.1404.2	3	627	MSTRG.1404
o	novel	0.209229	-0.02048	NW_004973354.1	+	2385799	2422312	MSTRG.14041.1	2	241	MSTRG.14041
i	novel	0.273403	-0.0270336	NW_004973355.1	.	12150	14343	MSTRG.14045.1	1	2194	MSTRG.14045
u	novel	0.100039	-0.0155648	NW_004973355.1	-	15686	22957	MSTRG.14046.1	1	7272	MSTRG.14046
u	novel	0.0239631	-0.1024	NW_004973355.1	.	80823	81193	MSTRG.14047.1	1	371	MSTRG.14047
u	novel	0.0115288	-0.258048	NW_004973355.1	.	183227	184776	MSTRG.14052.1	1	1550	MSTRG.14052
i	novel	0.0562533	-0.036864	NW_004973355.1	-	222593	225061	MSTRG.14054.1	3	2304	MSTRG.14054
i	novel	0.0183755	-0.012288	NW_004973355.1	+	225115	225844	MSTRG.14055.1	1	730	MSTRG.14055
i	novel	0.0175255	-0.114688	NW_004973355.1	.	226659	227373	MSTRG.14057.1	1	715	MSTRG.14057
u	novel	0.132126	-0.0106496	NW_004973192.1	.	2469084	2469866	MSTRG.1406.1	1	783	MSTRG.1406
o	novel	0.0671101	-0.118374	NW_004973355.1	+	332536	372646	MSTRG.14066.1	2	376	MSTRG.14066
o	novel	0.117543	-0.333824	NW_004973355.1	-	351879	360189	MSTRG.14071.1	2	416	MSTRG.14071
o	novel	0.0682632	-0.13271	NW_004973355.1	-	352691	360941	MSTRG.14072.1	2	355	MSTRG.14072
o	novel	0.0682632	-0.13271	NW_004973355.1	-	352691	360941	MSTRG.14072.2	2	355	MSTRG.14072
u	novel	0.0273345	-0.108134	NW_004973192.1	.	2475431	2475666	MSTRG.1408.1	1	236	MSTRG.1408
i	novel	0.0176832	-0.140902	NW_004973357.1	+	12076	13485	MSTRG.14082.1	1	1410	MSTRG.14082
u	novel	0.123225	-0.0344064	NW_004973357.1	-	74162	104756	MSTRG.14086.1	2	30535	MSTRG.14086
u	novel	0.120435	-0.0344064	NW_004973357.1	-	84675	92922	MSTRG.14086.2	2	7909	MSTRG.14086
i	novel	0.0911702	-0.045056	NW_004973357.1	+	113524	119979	MSTRG.14087.1	2	6352	MSTRG.14087
i	novel	0.039812	-0.016384	NW_004973357.1	-	116783	119769	MSTRG.14088.1	1	2987	MSTRG.14088
i	novel	0.00526166	-0.147456	NW_004973357.1	.	369840	370117	MSTRG.14094.1	1	278	MSTRG.14094
u	novel	0.0462717	-0.004096	NW_004973357.1	.	433691	434973	MSTRG.14096.1	1	1283	MSTRG.14096
u	novel	0.0328881	-0.036864	NW_004973357.1	.	437265	438565	MSTRG.14097.1	1	1301	MSTRG.14097
u	novel	0.0156645	-0.079872	NW_004973357.1	.	529453	529680	MSTRG.14099.1	1	228	MSTRG.14099
j	novel	0.103916	-0.004096	NW_004973357.1	-	665007	678963	MSTRG.14104.5	3	1694	MSTRG.14104
j	novel	0.011912	-0.0167936	NW_004973357.1	-	665007	676522	MSTRG.14104.6	3	609	MSTRG.14104
i	novel	0.0622624	-0.0094208	NW_004973357.1	+	670227	676373	MSTRG.14105.1	2	6018	MSTRG.14105
j	novel	0.0297945	-0.0004096	NW_004973357.1	+	677202	683372	MSTRG.14106.1	3	682	MSTRG.14106
u	novel	0.136346	-0.059392	NW_004973357.1	.	1066383	1100172	MSTRG.14112.1	1	33790	MSTRG.14112
u	novel	0.0275495	-0.0602112	NW_004973192.1	+	2600983	2609940	MSTRG.1412.1	2	1370	MSTRG.1412
x	novel	0.192811	-0.118784	NW_004973358.1	+	234507	242770	MSTRG.14120.1	2	1390	MSTRG.14120
u	novel	0.0243533	-0.113869	NW_004973358.1	.	341900	342622	MSTRG.14122.1	1	723	MSTRG.14122
u	novel	0.0520609	-0.0802816	NW_004973358.1	.	454764	455092	MSTRG.14125.1	1	329	MSTRG.14125
u	novel	0.0162713	-0.108544	NW_004973358.1	-	825364	831160	MSTRG.14126.1	3	371	MSTRG.14126
j	novel	0.210638	-0.03072	NW_004973358.1	-	725870	739227	MSTRG.14131.2	3	6312	MSTRG.14131
u	novel	0.0204514	-0.0651264	NW_004973358.1	-	739287	763299	MSTRG.14132.1	5	3260	MSTRG.14132
x	novel	0.0234149	-0.0577536	NW_004973358.1	-	739297	763631	MSTRG.14132.2	6	3860	MSTRG.14132
x	novel	0.0235274	-0.0536576	NW_004973358.1	-	739304	763616	MSTRG.14132.3	6	4274	MSTRG.14132
x	novel	0.0223658	-0.055296	NW_004973358.1	-	745309	763601	MSTRG.14132.4	7	10780	MSTRG.14132
u	novel	0.0234247	-0.0458752	NW_004973358.1	-	746934	763434	MSTRG.14132.5	7	9424	MSTRG.14132
i	novel	0.0224608	-0.118784	NW_004973358.1	-	790626	795120	MSTRG.14134.1	1	4495	MSTRG.14134
j	novel	0.211691	-0.0811008	NW_004973359.1	+	20043	37106	MSTRG.14138.4	8	4809	MSTRG.14138
j	novel	0.00786719	-0.098304	NW_004973359.1	+	24166	26887	MSTRG.14138.5	2	791	MSTRG.14138
j	novel	0.0770066	-0.045056	NW_004973359.1	+	28416	37127	MSTRG.14138.6	5	4930	MSTRG.14138
j	novel	0.0773065	-0.045056	NW_004973359.1	+	28425	37114	MSTRG.14138.7	7	5379	MSTRG.14138
x	novel	0.167334	-0.04096	NW_004973359.1	+	87270	89242	MSTRG.14143.1	1	1973	MSTRG.14143
j	novel	0.231055	-0.0520192	NW_004973359.1	+	136513	142352	MSTRG.14148.3	3	1521	MSTRG.14148
j	novel	0.02943	-0.203162	NW_004973192.1	+	1830962	1833400	MSTRG.1415.3	2	1157	MSTRG.1415
u	novel	0.0318035	-0.02048	NW_004973359.1	.	240062	240696	MSTRG.14151.1	1	635	MSTRG.14151
i	novel	0.0211503	-0.0233472	NW_004973359.1	-	215668	215957	MSTRG.14153.1	2	216	MSTRG.14153
x	novel	0.00535225	-0.0098304	NW_004973359.1	+	277337	277678	MSTRG.14159.1	2	279	MSTRG.14159
j	novel	0.154414	-0.0585728	NW_004973192.1	-	1832643	1833743	MSTRG.1416.2	2	400	MSTRG.1416
j	novel	0.0744326	-0.26665	NW_004973359.1	-	525371	527033	MSTRG.14161.1	2	1334	MSTRG.14161
x	novel	0.0517033	-0.0008192	NW_004973359.1	-	589432	589880	MSTRG.14165.1	2	339	MSTRG.14165
j	novel	0.222308	-0.0004096	NW_004973359.1	+	315237	317609	MSTRG.14168.4	4	1075	MSTRG.14168
j	novel	0.231768	-0.0004096	NW_004973359.1	+	315237	317585	MSTRG.14168.5	4	1019	MSTRG.14168
j	novel	0.117322	-0.0729088	NW_004973359.1	+	315237	317339	MSTRG.14168.6	3	508	MSTRG.14168
u	novel	0.172902	-0.02048	NW_004973359.1	.	471703	472191	MSTRG.14180.1	1	489	MSTRG.14180
o	novel	0.0975271	-0.0520192	NW_004973359.1	+	496368	500376	MSTRG.14183.1	2	3588	MSTRG.14183
u	novel	0.0615236	-0.114688	NW_004973359.1	.	744086	744472	MSTRG.14195.1	1	387	MSTRG.14195
u	novel	0.0231722	-0.008192	NW_004973359.1	-	741912	742751	MSTRG.14199.1	1	840	MSTRG.14199
x	novel	0.118558	-0.0442368	NW_004973359.1	+	796522	799679	MSTRG.14211.1	2	3118	MSTRG.14211
x	novel	0.118558	-0.0442368	NW_004973359.1	+	796553	799691	MSTRG.14211.2	2	3099	MSTRG.14211
x	novel	0.0370791	-0.0548864	NW_004973359.1	+	845314	845692	MSTRG.14214.1	2	339	MSTRG.14214
o	novel	0.0442322	-0.0335872	NW_004973359.1	-	882951	923531	MSTRG.14215.8	2	783	MSTRG.14215
x	novel	0.265741	-0.032768	NW_004973359.1	+	971513	973586	MSTRG.14221.2	3	1327	MSTRG.14221
j	novel	0.00549074	-0.012288	NW_004973359.1	-	1064830	1066200	MSTRG.14224.1	2	283	MSTRG.14224
[truncated: 15,465 more rows]
