# Supplementary material for: Analysis of Long Noncoding RNA and mRNA Expression Profiles of Testes with High and Low Sperm Motility in Domestic Pigeons (Columba livia)
Source: Genes (Basel). 2020 Mar 25;11(4):349. doi: 10.3390/genes11040349 (PMC7230152; doi:10.3390/genes11040349)
Supplement: Supplementary file 1 [file genes-11-00349-s001.zip › supplementary materials/Table S4.xlsx]

## Sheet: Sheet1
Supplymentary Table S4 GO terms analysis of differentially mRNAs expression.
GO_ID	GO_Term	GO_function	GO_class	S gene number	TS gene number	B gene number	TB gene number	pvalue
GO:0005887	integral component of plasma membrane	cellular_component	6	16	107	688	14252	5.22311e-05
GO:0016328	lateral plasma membrane	cellular_component	5	4	107	28	14252	5.3517e-05
GO:0016324	apical plasma membrane	cellular_component	5	6	107	120	14252	0.000284208
GO:0070830	bicellular tight junction assembly	biological_process	9	3	107	18	14252	0.000309281
GO:0008203	cholesterol metabolic process	biological_process	8	3	107	18	14252	0.000309281
GO:0051291	protein heterooligomerization	biological_process	8	3	107	19	14252	0.00036527
GO:0006955	immune response	biological_process	4	6	107	127	14252	0.00038556
GO:0050953	sensory perception of light stimulus	biological_process	7	2	107	5	14252	0.000550245
GO:0032496	response to lipopolysaccharide	biological_process	7	4	107	65	14252	0.00143033
GO:0016338	calcium-independent cell-cell adhesion via plasma membrane cell-adhesion molecules	biological_process	7	2	107	8	14252	0.00151814
GO:0006954	inflammatory response	biological_process	6	5	107	115	14252	0.00173273
GO:0017127	cholesterol transporter activity	molecular_function	6	2	107	9	14252	0.00194234
GO:0032006	regulation of TOR signaling	biological_process	9	2	107	9	14252	0.00194234
GO:0042127	regulation of cell proliferation	biological_process	6	5	107	121	14252	0.00216631
GO:0005576	extracellular region	cellular_component	3	8	107	345	14252	0.00443727
GO:0017134	fibroblast growth factor binding	molecular_function	6	2	107	14	14252	0.004791
GO:0070372	regulation of ERK1 and ERK2 cascade	biological_process	11	2	107	14	14252	0.004791
GO:0008305	integrin complex	cellular_component	5	2	107	16	14252	0.00625633
GO:0005164	tumor necrosis factor receptor binding	molecular_function	8	2	107	16	14252	0.00625633
GO:0071133	alpha9-beta1 integrin-ADAM8 complex	cellular_component	6	1	107	1	14252	0.00750772
GO:1903449	androst-4-ene-3,17-dione biosynthetic process	biological_process	8	1	107	1	14252	0.00750772
GO:0000053	argininosuccinate metabolic process	biological_process	6	1	107	1	14252	0.00750772
GO:0004055	argininosuccinate synthase activity	molecular_function	6	1	107	1	14252	0.00750772
GO:0006700	C21-steroid hormone biosynthetic process	biological_process	8	1	107	1	14252	0.00750772
GO:0015879	carnitine transport	biological_process	11	1	107	1	14252	0.00750772
GO:0008386	cholesterol monooxygenase (side-chain-cleaving) activity	molecular_function	7	1	107	1	14252	0.00750772
GO:0002066	columnar/cuboidal epithelial cell development	biological_process	7	1	107	1	14252	0.00750772
GO:0034650	cortisol metabolic process	biological_process	8	1	107	1	14252	0.00750772
GO:0045446	endothelial cell differentiation	biological_process	7	1	107	1	14252	0.00750772
GO:1902178	fibroblast growth factor receptor apoptotic signaling pathway	biological_process	9	1	107	1	14252	0.00750772
GO:0004341	gluconolactonase activity	molecular_function	7	1	107	1	14252	0.00750772
GO:0034363	intermediate-density lipoprotein particle	cellular_component	6	1	107	1	14252	0.00750772
GO:0030429	kynureninase activity	molecular_function	7	1	107	1	14252	0.00750772
GO:0097053	L-kynurenine catabolic process	biological_process	7	1	107	1	14252	0.00750772
GO:0034359	mature chylomicron	cellular_component	6	1	107	1	14252	0.00750772
GO:0061456	mesenchymal stem cell migration involved in uteric bud morphogenesis	biological_process	8	1	107	1	14252	0.00750772
GO:0014063	negative regulation of serotonin secretion	biological_process	9	1	107	1	14252	0.00750772
GO:0072179	nephric duct formation	biological_process	7	1	107	1	14252	0.00750772
GO:0009994	oocyte differentiation	biological_process	5	1	107	1	14252	0.00750772
GO:0034516	response to vitamin B6	biological_process	7	1	107	1	14252	0.00750772
GO:0004508	steroid 17-alpha-monooxygenase activity	molecular_function	7	1	107	1	14252	0.00750772
GO:0009917	sterol 5-alpha reductase activity	molecular_function	6	1	107	1	14252	0.00750772
GO:0006956	complement activation	biological_process	5	2	107	18	14252	0.00789929
GO:0005031	tumor necrosis factor-activated receptor activity	molecular_function	7	2	107	18	14252	0.00789929
GO:0048704	embryonic skeletal system morphogenesis	biological_process	7	2	107	23	14252	0.0127478
GO:0045494	photoreceptor cell maintenance	biological_process	4	2	107	23	14252	0.0127478
GO:0033209	tumor necrosis factor-mediated signaling pathway	biological_process	7	2	107	23	14252	0.0127478
GO:0042470	melanosome	cellular_component	8	2	107	24	14252	0.0138392
GO:0031103	axon regeneration	biological_process	7	1	107	2	14252	0.0149596
GO:0007044	cell-substrate junction assembly	biological_process	7	1	107	2	14252	0.0149596
GO:0036245	cellular response to menadione	biological_process	7	1	107	2	14252	0.0149596
GO:0071502	cellular response to temperature stimulus	biological_process	6	1	107	2	14252	0.0149596
GO:0050957	equilibrioception	biological_process	7	1	107	2	14252	0.0149596
GO:0006704	glucocorticoid biosynthetic process	biological_process	8	1	107	2	14252	0.0149596
GO:0002415	immunoglobulin transcytosis in epithelial cells mediated by polymeric immunoglobulin receptor	biological_process	9	1	107	2	14252	0.0149596
GO:0035473	lipase binding	molecular_function	6	1	107	2	14252	0.0149596
GO:0034362	low-density lipoprotein particle	cellular_component	5	1	107	2	14252	0.0149596
GO:0051271	negative regulation of cellular component movement	biological_process	7	1	107	2	14252	0.0149596
GO:0034767	positive regulation of ion transmembrane transport	biological_process	9	1	107	2	14252	0.0149596
GO:0045657	positive regulation of monocyte differentiation	biological_process	10	1	107	2	14252	0.0149596
GO:0016500	protein-hormone receptor activity	molecular_function	5	1	107	2	14252	0.0149596
GO:0010830	regulation of myotube differentiation	biological_process	9	1	107	2	14252	0.0149596
GO:0010966	regulation of phosphate transport	biological_process	9	1	107	2	14252	0.0149596
GO:0061097	regulation of protein tyrosine kinase activity	biological_process	11	1	107	2	14252	0.0149596
GO:0002155	regulation of thyroid hormone mediated signaling pathway	biological_process	8	1	107	2	14252	0.0149596
GO:0061370	testosterone biosynthetic process	biological_process	8	1	107	2	14252	0.0149596
GO:0005198	structural molecule activity	molecular_function	3	4	107	127	14252	0.0153403
GO:0030317	flagellated sperm motility	biological_process	5	2	107	26	14252	0.0161385
GO:0070062	extracellular exosome	cellular_component	7	19	107	1509	14252	0.0164866
GO:0050830	defense response to Gram-positive bacterium	biological_process	9	2	107	27	14252	0.0173451
GO:0005923	bicellular tight junction	cellular_component	6	3	107	74	14252	0.0181445
GO:0007411	axon guidance	biological_process	6	3	107	79	14252	0.0215496
GO:0043235	receptor complex	cellular_component	4	3	107	79	14252	0.0215496
GO:0003865	3-oxo-5-alpha-steroid 4-dehydrogenase activity	molecular_function	7	1	107	3	14252	0.022356
GO:0007198	adenylate cyclase-inhibiting serotonin receptor signaling pathway	biological_process	9	1	107	3	14252	0.022356
GO:0043420	anthranilate metabolic process	biological_process	7	1	107	3	14252	0.022356
GO:0043374	CD8-positive, alpha-beta T cell differentiation	biological_process	10	1	107	3	14252	0.022356
GO:0071312	cellular response to alkaloid	biological_process	8	1	107	3	14252	0.022356
GO:0036006	cellular response to macrophage colony-stimulating factor stimulus	biological_process	8	1	107	3	14252	0.022356
GO:0071375	cellular response to peptide hormone stimulus	biological_process	7	1	107	3	14252	0.022356
GO:0015889	cobalamin transport	biological_process	7	1	107	3	14252	0.022356
GO:0006957	complement activation, alternative pathway	biological_process	6	1	107	3	14252	0.022356
GO:0044194	cytolytic granule	cellular_component	9	1	107	3	14252	0.022356
GO:0006112	energy reserve metabolic process	biological_process	7	1	107	3	14252	0.022356
GO:0015884	folic acid transport	biological_process	11	1	107	3	14252	0.022356
GO:0002031	G-protein coupled receptor internalization	biological_process	10	1	107	3	14252	0.022356
GO:0071621	granulocyte chemotaxis	biological_process	6	1	107	3	14252	0.022356
GO:0004821	histidine-tRNA ligase activity	molecular_function	7	1	107	3	14252	0.022356
GO:0006427	histidyl-tRNA aminoacylation	biological_process	13	1	107	3	14252	0.022356
GO:0042592	homeostatic process	biological_process	5	1	107	3	14252	0.022356
GO:0051454	intracellular pH elevation	biological_process	12	1	107	3	14252	0.022356
GO:0019853	L-ascorbic acid biosynthetic process	biological_process	8	1	107	3	14252	0.022356
GO:0042159	lipoprotein catabolic process	biological_process	8	1	107	3	14252	0.022356
GO:0003958	NADPH-hemoprotein reductase activity	molecular_function	7	1	107	3	14252	0.022356
GO:0097350	neutrophil clearance	biological_process	5	1	107	3	14252	0.022356
GO:0016901	oxidoreductase activity, acting on the CH-OH group of donors, quinone or similar compound as acceptor	molecular_function	6	1	107	3	14252	0.022356
GO:0034241	positive regulation of macrophage fusion	biological_process	9	1	107	3	14252	0.022356
GO:0090080	positive regulation of MAPKKK cascade by fibroblast growth factor receptor signaling pathway	biological_process	9	1	107	3	14252	0.022356
GO:0033031	positive regulation of neutrophil apoptotic process	biological_process	7	1	107	3	14252	0.022356
GO:0019805	quinolinate biosynthetic process	biological_process	10	1	107	3	14252	0.022356
GO:0050773	regulation of dendrite development	biological_process	11	1	107	3	14252	0.022356
GO:1903053	regulation of extracellular matrix organization	biological_process	7	1	107	3	14252	0.022356
GO:0032652	regulation of interleukin-1 production	biological_process	7	1	107	3	14252	0.022356
GO:2001141	regulation of RNA biosynthetic process	biological_process	8	1	107	3	14252	0.022356
GO:0044550	secondary metabolite biosynthetic process	biological_process	5	1	107	3	14252	0.022356
GO:0006642	triglyceride mobilization	biological_process	10	1	107	3	14252	0.022356
GO:0006569	tryptophan catabolic process	biological_process	11	1	107	3	14252	0.022356
GO:0038018	Wnt receptor catabolic process	biological_process	8	1	107	3	14252	0.022356
GO:0097190	apoptotic signaling pathway	biological_process	5	2	107	31	14252	0.0225371
GO:0055085	transmembrane transport	biological_process	6	4	107	144	14252	0.023168
GO:0005615	extracellular space	cellular_component	4	10	107	652	14252	0.0245744
GO:0008201	heparin binding	molecular_function	6	3	107	84	14252	0.0252806
GO:0016021	integral component of membrane	cellular_component	5	29	107	2716	14252	0.0261182
GO:0030139	endocytic vesicle	cellular_component	7	2	107	34	14252	0.0267981
GO:0038083	peptidyl-tyrosine autophosphorylation	biological_process	11	2	107	35	14252	0.0282851
GO:0002504	antigen processing and presentation of peptide or polysaccharide antigen via MHC class II	biological_process	5	1	107	4	14252	0.0296975
GO:0071933	Arp2/3 complex binding	molecular_function	5	1	107	4	14252	0.0296975
GO:0043615	astrocyte cell migration	biological_process	8	1	107	4	14252	0.0296975
GO:0008324	cation transmembrane transporter activity	molecular_function	6	1	107	4	14252	0.0296975
GO:0044255	cellular lipid metabolic process	biological_process	6	1	107	4	14252	0.0296975
GO:0034354	'de novo' NAD biosynthetic process from tryptophan	biological_process	11	1	107	4	14252	0.0296975
GO:2001013	epithelial cell proliferation involved in renal tubule morphogenesis	biological_process	5	1	107	4	14252	0.0296975
GO:0031232	extrinsic component of external side of plasma membrane	cellular_component	6	1	107	4	14252	0.0296975
GO:0008517	folic acid transmembrane transporter activity	molecular_function	8	1	107	4	14252	0.0296975
GO:0014701	junctional sarcoplasmic reticulum membrane	cellular_component	7	1	107	4	14252	0.0296975
GO:0030595	leukocyte chemotaxis	biological_process	5	1	107	4	14252	0.0296975
GO:0042158	lipoprotein biosynthetic process	biological_process	8	1	107	4	14252	0.0296975
GO:0008502	melatonin receptor activity	molecular_function	7	1	107	4	14252	0.0296975
GO:0060081	membrane hyperpolarization	biological_process	6	1	107	4	14252	0.0296975
GO:2000483	negative regulation of interleukin-8 secretion	biological_process	9	1	107	4	14252	0.0296975
GO:0048406	nerve growth factor binding	molecular_function	7	1	107	4	14252	0.0296975
GO:0097159	organic cyclic compound binding	molecular_function	4	1	107	4	14252	0.0296975
GO:0072675	osteoclast fusion	biological_process	6	1	107	4	14252	0.0296975
GO:0036157	outer dynein arm	cellular_component	7	1	107	4	14252	0.0296975
GO:0019834	phospholipase A2 inhibitor activity	molecular_function	8	1	107	4	14252	0.0296975
GO:0010518	positive regulation of phospholipase activity	biological_process	9	1	107	4	14252	0.0296975
GO:0060316	positive regulation of ryanodine-sensitive calcium-release channel activity	biological_process	11	1	107	4	14252	0.0296975
GO:2000406	positive regulation of T cell migration	biological_process	9	1	107	4	14252	0.0296975
GO:0086036	regulation of cardiac muscle cell membrane potential	biological_process	6	1	107	4	14252	0.0296975
GO:0045540	regulation of cholesterol biosynthetic process	biological_process	10	1	107	4	14252	0.0296975
GO:0002685	regulation of leukocyte migration	biological_process	6	1	107	4	14252	0.0296975
GO:0051963	regulation of synapse assembly	biological_process	6	1	107	4	14252	0.0296975
GO:0014808	release of sequestered calcium ion into cytosol by sarcoplasmic reticulum	biological_process	12	1	107	4	14252	0.0296975
GO:0016747	transferase activity, transferring acyl groups other than amino-acyl groups	molecular_function	6	1	107	4	14252	0.0296975
GO:0009986	cell surface	cellular_component	4	5	107	235	14252	0.0320306
GO:0070935	3'-UTR-mediated mRNA stabilization	biological_process	12	1	107	5	14252	0.0369843
GO:0006702	androgen biosynthetic process	biological_process	8	1	107	5	14252	0.0369843
GO:0002485	antigen processing and presentation of endogenous peptide antigen via MHC class I via ER pathway, TAP-dependent	biological_process	9	1	107	5	14252	0.0369843
GO:0002489	antigen processing and presentation of endogenous peptide antigen via MHC class Ib via ER pathway, TAP-dependent	biological_process	9	1	107	5	14252	0.0369843
GO:0008422	beta-glucosidase activity	molecular_function	8	1	107	5	14252	0.0369843
GO:0030301	cholesterol transport	biological_process	9	1	107	5	14252	0.0369843
GO:0045236	CXCR chemokine receptor binding	molecular_function	8	1	107	5	14252	0.0369843
GO:0005007	fibroblast growth factor-activated receptor activity	molecular_function	10	1	107	5	14252	0.0369843
GO:0005542	folic acid binding	molecular_function	5	1	107	5	14252	0.0369843
GO:1901657	glycosyl compound metabolic process	biological_process	6	1	107	5	14252	0.0369843
GO:0042015	interleukin-20 binding	molecular_function	6	1	107	5	14252	0.0369843
GO:0048496	maintenance of animal organ identity	biological_process	8	1	107	5	14252	0.0369843
GO:0014839	myoblast migration involved in skeletal muscle regeneration	biological_process	9	1	107	5	14252	0.0369843
GO:0035878	nail development	biological_process	5	1	107	5	14252	0.0369843
GO:0045920	negative regulation of exocytosis	biological_process	8	1	107	5	14252	0.0369843
GO:0043569	negative regulation of insulin-like growth factor receptor signaling pathway	biological_process	9	1	107	5	14252	0.0369843
GO:0002591	positive regulation of antigen processing and presentation of peptide antigen via MHC class I	biological_process	9	1	107	5	14252	0.0369843
GO:0010886	positive regulation of cholesterol storage	biological_process	7	1	107	5	14252	0.0369843
GO:0010744	positive regulation of macrophage derived foam cell differentiation	biological_process	8	1	107	5	14252	0.0369843
GO:0042448	progesterone metabolic process	biological_process	8	1	107	5	14252	0.0369843
GO:0045124	regulation of bone resorption	biological_process	8	1	107	5	14252	0.0369843
GO:0010649	regulation of cell communication by electrical coupling	biological_process	7	1	107	5	14252	0.0369843
GO:0048240	sperm capacitation	biological_process	5	1	107	5	14252	0.0369843
GO:0000050	urea cycle	biological_process	8	1	107	5	14252	0.0369843
GO:0045177	apical part of cell	cellular_component	4	2	107	41	14252	0.0378693
GO:0005509	calcium ion binding	molecular_function	7	8	107	541	14252	0.0406946
GO:0005581	collagen trimer	cellular_component	4	2	107	44	14252	0.0430623
GO:0031362	anchored component of external side of plasma membrane	cellular_component	7	1	107	6	14252	0.0442168
GO:0060055	angiogenesis involved in wound healing	biological_process	6	1	107	6	14252	0.0442168
GO:0002481	antigen processing and presentation of exogenous protein antigen via MHC class Ib, TAP-dependent	biological_process	8	1	107	6	14252	0.0442168
GO:0006526	arginine biosynthetic process	biological_process	12	1	107	6	14252	0.0442168
GO:0046849	bone remodeling	biological_process	5	1	107	6	14252	0.0442168
GO:0071681	cellular response to indole-3-methanol	biological_process	7	1	107	6	14252	0.0442168
GO:0036120	cellular response to platelet-derived growth factor stimulus	biological_process	6	1	107	6	14252	0.0442168
GO:0031581	hemidesmosome assembly	biological_process	8	1	107	6	14252	0.0442168
GO:0034383	low-density lipoprotein particle clearance	biological_process	5	1	107	6	14252	0.0442168
GO:0042613	MHC class II protein complex	cellular_component	7	1	107	6	14252	0.0442168
GO:0045629	negative regulation of T-helper 2 cell differentiation	biological_process	9	1	107	6	14252	0.0442168
GO:0072178	nephric duct morphogenesis	biological_process	8	1	107	6	14252	0.0442168
GO:0015804	neutral amino acid transport	biological_process	11	1	107	6	14252	0.0442168
GO:0016709	oxidoreductase activity, acting on paired donors, with incorporation or reduction of molecular oxygen, NAD(P)H as one donor, and incorporation of one atom of oxygen	molecular_function	6	1	107	6	14252	0.0442168
GO:0033690	positive regulation of osteoblast proliferation	biological_process	8	1	107	6	14252	0.0442168
GO:0045627	positive regulation of T-helper 1 cell differentiation	biological_process	11	1	107	6	14252	0.0442168
GO:0031340	positive regulation of vesicle fusion	biological_process	9	1	107	6	14252	0.0442168
GO:0046599	regulation of centriole replication	biological_process	10	1	107	6	14252	0.0442168
GO:0072001	renal system development	biological_process	6	1	107	6	14252	0.0442168
GO:0072089	stem cell proliferation	biological_process	4	1	107	6	14252	0.0442168
GO:0019433	triglyceride catabolic process	biological_process	10	1	107	6	14252	0.0442168
GO:0034361	very-low-density lipoprotein particle	cellular_component	6	1	107	6	14252	0.0442168
GO:0043410	positive regulation of MAPK cascade	biological_process	11	2	107	46	14252	0.0466633
GO:0046632	alpha-beta T cell differentiation	biological_process	9	1	107	7	14252	0.0513956
GO:0071385	cellular response to glucocorticoid stimulus	biological_process	9	1	107	7	14252	0.0513956
GO:0071285	cellular response to lithium ion	biological_process	8	1	107	7	14252	0.0513956
GO:0001533	cornified envelope	cellular_component	5	1	107	7	14252	0.0513956
GO:0005921	gap junction	cellular_component	5	1	107	7	14252	0.0513956
GO:0030056	hemidesmosome	cellular_component	5	1	107	7	14252	0.0513956
GO:0042562	hormone binding	molecular_function	4	1	107	7	14252	0.0513956
GO:0046785	microtubule polymerization	biological_process	9	1	107	7	14252	0.0513956
GO:0043011	myeloid dendritic cell differentiation	biological_process	8	1	107	7	14252	0.0513956
GO:0015175	neutral amino acid transmembrane transporter activity	molecular_function	8	1	107	7	14252	0.0513956
GO:0045780	positive regulation of bone resorption	biological_process	9	1	107	7	14252	0.0513956
GO:0002690	positive regulation of leukocyte chemotaxis	biological_process	8	1	107	7	14252	0.0513956
GO:0050795	regulation of behavior	biological_process	5	1	107	7	14252	0.0513956
GO:0030449	regulation of complement activation	biological_process	7	1	107	7	14252	0.0513956
GO:0046883	regulation of hormone secretion	biological_process	7	1	107	7	14252	0.0513956
GO:0005544	calcium-dependent phospholipid binding	molecular_function	6	2	107	49	14252	0.052263
GO:0007229	integrin-mediated signaling pathway	biological_process	6	2	107	51	14252	0.0561227
GO:0009952	anterior/posterior pattern specification	biological_process	6	2	107	52	14252	0.058089
GO:0007160	cell-matrix adhesion	biological_process	6	2	107	52	14252	0.058089
GO:0006953	acute-phase response	biological_process	8	1	107	8	14252	0.058521
GO:0034332	adherens junction organization	biological_process	6	1	107	8	14252	0.058521
GO:0050832	defense response to fungus	biological_process	8	1	107	8	14252	0.058521
GO:0033116	endoplasmic reticulum-Golgi intermediate compartment membrane	cellular_component	6	1	107	8	14252	0.058521
GO:0045295	gamma-catenin binding	molecular_function	5	1	107	8	14252	0.058521
GO:0042953	lipoprotein transport	biological_process	10	1	107	8	14252	0.058521
GO:0050750	low-density lipoprotein particle receptor binding	molecular_function	7	1	107	8	14252	0.058521
GO:0034374	low-density lipoprotein particle remodeling	biological_process	9	1	107	8	14252	0.058521
GO:0019532	oxalate transport	biological_process	11	1	107	8	14252	0.058521
GO:0051489	regulation of filopodium assembly	biological_process	10	1	107	8	14252	0.058521
GO:0008271	secondary active sulfate transmembrane transporter activity	molecular_function	9	1	107	8	14252	0.058521
GO:0051378	serotonin binding	molecular_function	5	1	107	8	14252	0.058521
GO:0010628	positive regulation of gene expression	biological_process	8	3	107	120	14252	0.0615562
GO:0048471	perinuclear region of cytoplasm	cellular_component	6	5	107	283	14252	0.0619791
GO:0048844	artery morphogenesis	biological_process	7	1	107	9	14252	0.0655933
GO:0007588	excretion	biological_process	5	1	107	9	14252	0.0655933
GO:0046847	filopodium assembly	biological_process	8	1	107	9	14252	0.0655933
GO:0032794	GTPase activating protein binding	molecular_function	5	1	107	9	14252	0.0655933
GO:0030539	male genitalia development	biological_process	7	1	107	9	14252	0.0655933
GO:0036158	outer dynein arm assembly	biological_process	9	1	107	9	14252	0.0655933
GO:0010763	positive regulation of fibroblast migration	biological_process	9	1	107	9	14252	0.0655933
GO:0010880	regulation of release of sequestered calcium ion into cytosol by sarcoplasmic reticulum	biological_process	8	1	107	9	14252	0.0655933
GO:0034341	response to interferon-gamma	biological_process	7	1	107	9	14252	0.0655933
GO:0097225	sperm midpiece	cellular_component	5	1	107	9	14252	0.0655933
GO:1902358	sulfate transmembrane transport	biological_process	10	1	107	9	14252	0.0655933
GO:0070493	thrombin-activated receptor signaling pathway	biological_process	6	1	107	9	14252	0.0655933
GO:0042809	vitamin D receptor binding	molecular_function	8	1	107	9	14252	0.0655933
GO:0007166	cell surface receptor signaling pathway	biological_process	5	3	107	126	14252	0.0691273
GO:0050482	arachidonic acid secretion	biological_process	9	1	107	10	14252	0.072613
GO:0055074	calcium ion homeostasis	biological_process	10	1	107	10	14252	0.072613
GO:0016342	catenin complex	cellular_component	6	1	107	10	14252	0.072613
GO:0048870	cell motility	biological_process	5	1	107	10	14252	0.072613
GO:0050982	detection of mechanical stimulus	biological_process	6	1	107	10	14252	0.072613
GO:0006978	DNA damage response, signal transduction by p53 class mediator resulting in transcription of p21 class mediator	biological_process	9	1	107	10	14252	0.072613
GO:0061436	establishment of skin barrier	biological_process	10	1	107	10	14252	0.072613
GO:0016600	flotillin complex	cellular_component	6	1	107	10	14252	0.072613
GO:0060993	kidney morphogenesis	biological_process	6	1	107	10	14252	0.072613
GO:0015179	L-amino acid transmembrane transporter activity	molecular_function	8	1	107	10	14252	0.072613
GO:0048333	mesodermal cell differentiation	biological_process	6	1	107	10	14252	0.072613
GO:0022408	negative regulation of cell-cell adhesion	biological_process	7	1	107	10	14252	0.072613
GO:0035879	plasma membrane lactate transport	biological_process	13	1	107	10	14252	0.072613
GO:0042310	vasoconstriction	biological_process	10	1	107	10	14252	0.072613
GO:0007169	transmembrane receptor protein tyrosine kinase signaling pathway	biological_process	7	2	107	60	14252	0.0746364
GO:0009653	anatomical structure morphogenesis	biological_process	4	1	107	11	14252	0.0795804
GO:0043296	apical junction complex	cellular_component	5	1	107	11	14252	0.0795804
GO:0003382	epithelial cell morphogenesis	biological_process	8	1	107	11	14252	0.0795804
GO:0035640	exploration behavior	biological_process	4	1	107	11	14252	0.0795804
GO:0055072	iron ion homeostasis	biological_process	11	1	107	11	14252	0.0795804
GO:0021670	lateral ventricle development	biological_process	5	1	107	11	14252	0.0795804
GO:0019531	oxalate transmembrane transporter activity	molecular_function	8	1	107	11	14252	0.0795804
GO:0032743	positive regulation of interleukin-2 production	biological_process	8	1	107	11	14252	0.0795804
GO:0010765	positive regulation of sodium ion transport	biological_process	10	1	107	11	14252	0.0795804
GO:0090303	positive regulation of wound healing	biological_process	9	1	107	11	14252	0.0795804
GO:0048038	quinone binding	molecular_function	5	1	107	11	14252	0.0795804
GO:0015116	sulfate transmembrane transporter activity	molecular_function	8	1	107	11	14252	0.0795804
GO:0006898	receptor-mediated endocytosis	biological_process	8	2	107	63	14252	0.0811869
GO:0016327	apicolateral plasma membrane	cellular_component	5	1	107	12	14252	0.086496
GO:0034314	Arp2/3 complex-mediated actin nucleation	biological_process	8	1	107	12	14252	0.086496
GO:0015106	bicarbonate transmembrane transporter activity	molecular_function	8	1	107	12	14252	0.086496
GO:0007099	centriole replication	biological_process	5	1	107	12	14252	0.086496
GO:0015129	lactate transmembrane transporter activity	molecular_function	8	1	107	12	14252	0.086496
GO:0032402	melanosome transport	biological_process	9	1	107	12	14252	0.086496
GO:0010824	regulation of centrosome duplication	biological_process	9	1	107	12	14252	0.086496
GO:0071353	cellular response to interleukin-4	biological_process	8	1	107	13	14252	0.0933601
GO:0006977	DNA damage response, signal transduction by p53 class mediator resulting in cell cycle arrest	biological_process	9	1	107	13	14252	0.0933601
GO:0010181	FMN binding	molecular_function	7	1	107	13	14252	0.0933601
GO:0060047	heart contraction	biological_process	7	1	107	13	14252	0.0933601
GO:0015293	symporter activity	molecular_function	7	1	107	13	14252	0.0933601
GO:0005125	cytokine activity	molecular_function	7	2	107	69	14252	0.0947894
GO:0032456	endocytic recycling	biological_process	8	1	107	14	14252	0.100173
GO:0043001	Golgi to plasma membrane protein transport	biological_process	10	1	107	14	14252	0.100173
GO:0005614	interstitial matrix	cellular_component	6	1	107	14	14252	0.100173
GO:0030316	osteoclast differentiation	biological_process	8	1	107	14	14252	0.100173
GO:0018149	peptide cross-linking	biological_process	9	1	107	14	14252	0.100173
GO:0006909	phagocytosis	biological_process	7	1	107	14	14252	0.100173
GO:0043484	regulation of RNA splicing	biological_process	8	1	107	14	14252	0.100173
GO:0048863	stem cell differentiation	biological_process	6	1	107	14	14252	0.100173
GO:0006694	steroid biosynthetic process	biological_process	7	1	107	14	14252	0.100173
GO:0032588	trans-Golgi network membrane	cellular_component	8	1	107	14	14252	0.100173
GO:0007605	sensory perception of sound	biological_process	8	2	107	73	14252	0.104195
GO:0015301	anion:anion antiporter activity	molecular_function	8	1	107	15	14252	0.106935
GO:0098609	cell-cell adhesion	biological_process	5	1	107	15	14252	0.106935
GO:0042149	cellular response to glucose starvation	biological_process	9	1	107	15	14252	0.106935
GO:0003341	cilium movement	biological_process	6	1	107	15	14252	0.106935
GO:0030234	enzyme regulator activity	molecular_function	4	1	107	15	14252	0.106935
GO:0007631	feeding behavior	biological_process	4	1	107	15	14252	0.106935
GO:0004993	G-protein coupled serotonin receptor activity	molecular_function	8	1	107	15	14252	0.106935
GO:0050661	NADP binding	molecular_function	6	1	107	15	14252	0.106935
GO:1900087	positive regulation of G1/S transition of mitotic cell cycle	biological_process	10	1	107	15	14252	0.106935
GO:0030506	ankyrin binding	molecular_function	6	1	107	16	14252	0.113647
GO:0033344	cholesterol efflux	biological_process	10	1	107	16	14252	0.113647
GO:0050890	cognition	biological_process	6	1	107	16	14252	0.113647
GO:0005104	fibroblast growth factor receptor binding	molecular_function	7	1	107	16	14252	0.113647
GO:0031941	filamentous actin	cellular_component	4	1	107	16	14252	0.113647
GO:0007187	G-protein coupled receptor signaling pathway, coupled to cyclic nucleotide second messenger	biological_process	6	1	107	16	14252	0.113647
GO:0061025	membrane fusion	biological_process	6	1	107	16	14252	0.113647
GO:0005328	neurotransmitter:sodium symporter activity	molecular_function	5	1	107	16	14252	0.113647
GO:0006813	potassium ion transport	biological_process	9	1	107	16	14252	0.113647
GO:0055038	recycling endosome membrane	cellular_component	9	1	107	16	14252	0.113647
GO:0010975	regulation of neuron projection development	biological_process	10	1	107	16	14252	0.113647
GO:0003823	antigen binding	molecular_function	4	1	107	17	14252	0.120309
GO:0016226	iron-sulfur cluster assembly	biological_process	6	1	107	17	14252	0.120309
GO:2001244	positive regulation of intrinsic apoptotic signaling pathway	biological_process	10	1	107	17	14252	0.120309
GO:0043552	positive regulation of phosphatidylinositol 3-kinase activity	biological_process	10	1	107	17	14252	0.120309
GO:0030100	regulation of endocytosis	biological_process	7	1	107	17	14252	0.120309
GO:0004714	transmembrane receptor protein tyrosine kinase activity	molecular_function	9	1	107	17	14252	0.120309
GO:0007568	aging	biological_process	4	1	107	18	14252	0.126922
GO:0015701	bicarbonate transport	biological_process	9	1	107	18	14252	0.126922
GO:0008219	cell death	biological_process	4	1	107	18	14252	0.126922
GO:0021549	cerebellum development	biological_process	5	1	107	18	14252	0.126922
GO:0030501	positive regulation of bone mineralization	biological_process	8	1	107	18	14252	0.126922
GO:0001954	positive regulation of cell-matrix adhesion	biological_process	8	1	107	18	14252	0.126922
GO:1900026	positive regulation of substrate adhesion-dependent cell spreading	biological_process	10	1	107	18	14252	0.126922
GO:0051480	regulation of cytosolic calcium ion concentration	biological_process	12	1	107	18	14252	0.126922
GO:0030154	cell differentiation	biological_process	5	3	107	165	14252	0.127387
GO:0007155	cell adhesion	biological_process	4	3	107	167	14252	0.130745
GO:0006958	complement activation, classical pathway	biological_process	6	1	107	19	14252	0.133485
GO:0016791	phosphatase activity	molecular_function	7	1	107	19	14252	0.133485
GO:0070527	platelet aggregation	biological_process	7	1	107	19	14252	0.133485
GO:0007205	protein kinase C-activating G-protein coupled receptor signaling pathway	biological_process	6	1	107	19	14252	0.133485
GO:0046966	thyroid hormone receptor binding	molecular_function	8	1	107	19	14252	0.133485
GO:0031012	extracellular matrix	cellular_component	4	2	107	86	14252	0.136326
GO:0030198	extracellular matrix organization	biological_process	6	2	107	86	14252	0.136326
GO:0007186	G-protein coupled receptor signaling pathway	biological_process	5	5	107	362	14252	0.136515
GO:0005975	carbohydrate metabolic process	biological_process	5	2	107	87	14252	0.138883
GO:0000118	histone deacetylase complex	cellular_component	7	1	107	20	14252	0.139999
GO:0002548	monocyte chemotaxis	biological_process	6	1	107	20	14252	0.139999
GO:0010977	negative regulation of neuron projection development	biological_process	11	1	107	20	14252	0.139999
GO:0030168	platelet activation	biological_process	5	1	107	20	14252	0.139999
GO:0048008	platelet-derived growth factor receptor signaling pathway	biological_process	8	1	107	20	14252	0.139999
GO:0051453	regulation of intracellular pH	biological_process	12	1	107	20	14252	0.139999
GO:0009611	response to wounding	biological_process	5	1	107	20	14252	0.139999
GO:0030507	spectrin binding	molecular_function	6	1	107	20	14252	0.139999
GO:0008009	chemokine activity	molecular_function	8	1	107	21	14252	0.146465
GO:0030864	cortical actin cytoskeleton	cellular_component	8	1	107	21	14252	0.146465
GO:0048565	digestive tract development	biological_process	6	1	107	21	14252	0.146465
GO:0032543	mitochondrial translation	biological_process	9	1	107	21	14252	0.146465
GO:0030178	negative regulation of Wnt signaling pathway	biological_process	9	1	107	21	14252	0.146465
GO:0006836	neurotransmitter transport	biological_process	6	1	107	21	14252	0.146465
GO:0016604	nuclear body	cellular_component	7	1	107	21	14252	0.146465
GO:0004721	phosphoprotein phosphatase activity	molecular_function	8	1	107	21	14252	0.146465
GO:0030133	transport vesicle	cellular_component	7	1	107	21	14252	0.146465
GO:0015297	antiporter activity	molecular_function	7	1	107	22	14252	0.152882
GO:0000086	G2/M transition of mitotic cell cycle	biological_process	7	1	107	22	14252	0.152882
GO:0005540	hyaluronic acid binding	molecular_function	6	1	107	22	14252	0.152882
GO:0005762	mitochondrial large ribosomal subunit	cellular_component	9	1	107	22	14252	0.152882
GO:0015631	tubulin binding	molecular_function	6	1	107	22	14252	0.152882
GO:0031526	brush border membrane	cellular_component	6	1	107	23	14252	0.159252
GO:0004896	cytokine receptor activity	molecular_function	6	1	107	23	14252	0.159252
GO:0050829	defense response to Gram-negative bacterium	biological_process	9	1	107	23	14252	0.159252
GO:0006811	ion transport	biological_process	6	1	107	23	14252	0.159252
GO:0003730	mRNA 3'-UTR binding	molecular_function	8	1	107	23	14252	0.159252
GO:0016049	cell growth	biological_process	4	1	107	24	14252	0.165574
GO:0048365	Rac GTPase binding	molecular_function	10	1	107	24	14252	0.165574
GO:0007264	small GTPase mediated signal transduction	biological_process	6	3	107	188	14252	0.167765
GO:0042981	regulation of apoptotic process	biological_process	8	2	107	99	14252	0.170301
GO:0035690	cellular response to drug	biological_process	6	1	107	25	14252	0.17185
GO:0015485	cholesterol binding	molecular_function	7	1	107	25	14252	0.17185
GO:0008144	drug binding	molecular_function	4	1	107	25	14252	0.17185
GO:0006936	muscle contraction	biological_process	6	1	107	25	14252	0.17185
GO:0005547	phosphatidylinositol-3,4,5-trisphosphate binding	molecular_function	8	1	107	25	14252	0.17185
GO:0048146	positive regulation of fibroblast proliferation	biological_process	8	1	107	25	14252	0.17185
GO:0042102	positive regulation of T cell proliferation	biological_process	11	1	107	25	14252	0.17185
GO:0051015	actin filament binding	molecular_function	7	2	107	101	14252	0.175651
GO:0005802	trans-Golgi network	cellular_component	7	2	107	101	14252	0.175651
GO:0031225	anchored component of membrane	cellular_component	5	1	107	26	14252	0.178078
GO:0052689	carboxylic ester hydrolase activity	molecular_function	6	1	107	26	14252	0.178078
GO:0031252	cell leading edge	cellular_component	4	1	107	26	14252	0.178078
GO:0071320	cellular response to cAMP	biological_process	9	1	107	26	14252	0.178078
GO:0032922	circadian regulation of gene expression	biological_process	5	1	107	26	14252	0.178078
GO:0048839	inner ear development	biological_process	5	1	107	26	14252	0.178078
GO:0045600	positive regulation of fat cell differentiation	biological_process	8	1	107	26	14252	0.178078
GO:0050727	regulation of inflammatory response	biological_process	8	1	107	26	14252	0.178078
GO:0009566	fertilization	biological_process	4	1	107	27	14252	0.18426
GO:0031514	motile cilium	cellular_component	5	1	107	27	14252	0.18426
GO:0051898	negative regulation of protein kinase B signaling	biological_process	10	1	107	27	14252	0.18426
GO:0030890	positive regulation of B cell proliferation	biological_process	11	1	107	27	14252	0.18426
GO:0032956	regulation of actin cytoskeleton organization	biological_process	7	1	107	27	14252	0.18426
GO:0043588	skin development	biological_process	6	1	107	27	14252	0.18426
GO:0030027	lamellipodium	cellular_component	6	2	107	105	14252	0.18643
GO:0021987	cerebral cortex development	biological_process	5	1	107	28	14252	0.190396
GO:0030216	keratinocyte differentiation	biological_process	8	1	107	28	14252	0.190396
GO:0016235	aggresome	cellular_component	6	1	107	29	14252	0.196486
GO:0005262	calcium channel activity	molecular_function	8	1	107	29	14252	0.196486
GO:0005254	chloride channel activity	molecular_function	8	1	107	29	14252	0.196486
GO:0007623	circadian rhythm	biological_process	4	1	107	29	14252	0.196486
GO:0030855	epithelial cell differentiation	biological_process	6	1	107	29	14252	0.196486
GO:0072686	mitotic spindle	cellular_component	7	1	107	29	14252	0.196486
GO:0000775	chromosome, centromeric region	cellular_component	7	1	107	30	14252	0.202531
GO:0008543	fibroblast growth factor receptor signaling pathway	biological_process	8	1	107	30	14252	0.202531
GO:0032088	negative regulation of NF-kappaB transcription factor activity	biological_process	7	1	107	30	14252	0.202531
GO:0051260	protein homooligomerization	biological_process	8	2	107	111	14252	0.202765
GO:0048306	calcium-dependent protein binding	molecular_function	5	1	107	31	14252	0.208531
GO:0017147	Wnt-protein binding	molecular_function	5	1	107	31	14252	0.208531
GO:0042632	cholesterol homeostasis	biological_process	9	1	107	32	14252	0.214486
GO:0009898	cytoplasmic side of plasma membrane	cellular_component	5	1	107	32	14252	0.214486
GO:0007368	determination of left/right symmetry	biological_process	7	1	107	32	14252	0.214486
GO:0001664	G-protein coupled receptor binding	molecular_function	6	1	107	32	14252	0.214486
GO:0043086	negative regulation of catalytic activity	biological_process	6	1	107	32	14252	0.214486
GO:0043433	negative regulation of DNA binding transcription factor activity	biological_process	6	1	107	32	14252	0.214486
GO:0009615	response to virus	biological_process	7	1	107	32	14252	0.214486
GO:0042742	defense response to bacterium	biological_process	8	1	107	33	14252	0.220397
GO:0070098	chemokine-mediated signaling pathway	biological_process	7	1	107	34	14252	0.226263
GO:0019003	GDP binding	molecular_function	8	1	107	34	14252	0.226263
GO:0008286	insulin receptor signaling pathway	biological_process	8	1	107	34	14252	0.226263
GO:0001822	kidney development	biological_process	6	1	107	34	14252	0.226263
GO:0010811	positive regulation of cell-substrate adhesion	biological_process	7	1	107	34	14252	0.226263
GO:0030674	protein binding, bridging	molecular_function	5	1	107	34	14252	0.226263
GO:0043025	neuronal cell body	cellular_component	5	2	107	120	14252	0.22755
GO:0006914	autophagy	biological_process	6	1	107	35	14252	0.232086
GO:0005913	cell-cell adherens junction	cellular_component	5	1	107	35	14252	0.232086
GO:0005109	frizzled binding	molecular_function	7	1	107	35	14252	0.232086
GO:0005902	microvillus	cellular_component	7	1	107	35	14252	0.232086
GO:0007283	spermatogenesis	biological_process	7	2	107	123	14252	0.235864
GO:0005903	brush border	cellular_component	5	1	107	36	14252	0.237866
GO:0050839	cell adhesion molecule binding	molecular_function	5	1	107	36	14252	0.237866
GO:0007156	homophilic cell adhesion via plasma membrane adhesion molecules	biological_process	7	2	107	124	14252	0.238639
GO:0031532	actin cytoskeleton reorganization	biological_process	8	1	107	37	14252	0.243602
GO:0045111	intermediate filament cytoskeleton	cellular_component	7	1	107	37	14252	0.243602
GO:0000980	RNA polymerase II distal enhancer sequence-specific DNA binding	molecular_function	10	1	107	37	14252	0.243602
GO:0008380	RNA splicing	biological_process	10	1	107	37	14252	0.243602
GO:0043005	neuron projection	cellular_component	5	2	107	126	14252	0.244195
GO:0042626	ATPase activity, coupled to transmembrane movement of substances	molecular_function	8	1	107	38	14252	0.249296
GO:0030175	filopodium	cellular_component	7	1	107	38	14252	0.249296
GO:0019903	protein phosphatase binding	molecular_function	7	1	107	38	14252	0.249296
GO:0030425	dendrite	cellular_component	6	2	107	129	14252	0.25254
GO:0005518	collagen binding	molecular_function	5	1	107	39	14252	0.254947
GO:0008584	male gonad development	biological_process	7	1	107	39	14252	0.254947
GO:0042383	sarcolemma	cellular_component	5	1	107	39	14252	0.254947
GO:0023014	signal transduction by protein phosphorylation	biological_process	10	1	107	39	14252	0.254947
GO:0008344	adult locomotory behavior	biological_process	5	1	107	42	14252	0.271649
GO:0007596	blood coagulation	biological_process	7	1	107	42	14252	0.271649
GO:0000226	microtubule cytoskeleton organization	biological_process	7	1	107	43	14252	0.277133
GO:0090263	positive regulation of canonical Wnt signaling pathway	biological_process	10	1	107	43	14252	0.277133
GO:0002020	protease binding	molecular_function	6	1	107	43	14252	0.277133
GO:0098655	cation transmembrane transport	biological_process	8	1	107	44	14252	0.282577
GO:0004715	non-membrane spanning protein tyrosine kinase activity	molecular_function	9	1	107	44	14252	0.282577
GO:0030170	pyridoxal phosphate binding	molecular_function	6	1	107	44	14252	0.282577
GO:0050790	regulation of catalytic activity	biological_process	5	1	107	44	14252	0.282577
GO:0030334	regulation of cell migration	biological_process	7	1	107	44	14252	0.282577
GO:0006874	cellular calcium ion homeostasis	biological_process	11	1	107	45	14252	0.287979
GO:0005543	phospholipid binding	molecular_function	5	1	107	45	14252	0.287979
GO:0016311	dephosphorylation	biological_process	7	1	107	46	14252	0.293342
GO:0005044	scavenger receptor activity	molecular_function	4	1	107	46	14252	0.293342
GO:0030176	integral component of endoplasmic reticulum membrane	cellular_component	7	1	107	47	14252	0.298665
GO:0031234	extrinsic component of cytoplasmic side of plasma membrane	cellular_component	6	1	107	48	14252	0.303947
GO:0005179	hormone activity	molecular_function	7	1	107	48	14252	0.303947
GO:0030165	PDZ domain binding	molecular_function	6	1	107	48	14252	0.303947
GO:0001666	response to hypoxia	biological_process	5	1	107	48	14252	0.303947
GO:0071356	cellular response to tumor necrosis factor	biological_process	8	1	107	49	14252	0.309191
GO:0005178	integrin binding	molecular_function	6	1	107	49	14252	0.309191
GO:0010976	positive regulation of neuron projection development	biological_process	11	1	107	49	14252	0.309191
GO:0008013	beta-catenin binding	molecular_function	5	1	107	50	14252	0.314395
GO:0042826	histone deacetylase binding	molecular_function	6	1	107	52	14252	0.324688
GO:0009791	post-embryonic development	biological_process	4	1	107	52	14252	0.324688
GO:0042391	regulation of membrane potential	biological_process	5	1	107	52	14252	0.324688
GO:0005102	receptor binding	molecular_function	5	2	107	155	14252	0.324746
GO:0050660	flavin adenine dinucleotide binding	molecular_function	6	1	107	54	14252	0.334827
GO:0003777	microtubule motor activity	molecular_function	10	1	107	54	14252	0.334827
GO:0006470	protein dephosphorylation	biological_process	9	1	107	54	14252	0.334827
GO:0006397	mRNA processing	biological_process	10	1	107	55	14252	0.33984
GO:0010008	endosome membrane	cellular_component	8	1	107	57	14252	0.349754
GO:0007050	cell cycle arrest	biological_process	5	1	107	58	14252	0.354655
GO:1902476	chloride transmembrane transport	biological_process	10	1	107	58	14252	0.354655
GO:0005938	cell cortex	cellular_component	7	1	107	63	14252	0.378619
GO:0007409	axonogenesis	biological_process	9	1	107	65	14252	0.387955
GO:0004930	G-protein coupled receptor activity	molecular_function	6	2	107	180	14252	0.392501
GO:0001764	neuron migration	biological_process	7	1	107	66	14252	0.392572
GO:0042802	identical protein binding	molecular_function	5	3	107	302	14252	0.396286
GO:0005856	cytoskeleton	cellular_component	6	2	107	185	14252	0.405711
GO:0044325	ion channel binding	molecular_function	5	1	107	69	14252	0.406214
GO:0030308	negative regulation of cell growth	biological_process	7	1	107	69	14252	0.406214
GO:0005814	centriole	cellular_component	6	1	107	70	14252	0.410694
GO:0008284	positive regulation of cell proliferation	biological_process	7	2	107	190	14252	0.418786
GO:0036064	ciliary basal body	cellular_component	7	1	107	72	14252	0.419553
GO:0010629	negative regulation of gene expression	biological_process	8	1	107	73	14252	0.423933
GO:0055114	oxidation-reduction process	biological_process	4	4	107	442	14252	0.425066
GO:0030036	actin cytoskeleton organization	biological_process	7	1	107	74	14252	0.42828
GO:0018108	peptidyl-tyrosine phosphorylation	biological_process	10	1	107	75	14252	0.432595
GO:0030246	carbohydrate binding	molecular_function	4	1	107	76	14252	0.436877
GO:0019221	cytokine-mediated signaling pathway	biological_process	6	1	107	76	14252	0.436877
GO:0008283	cell proliferation	biological_process	3	2	107	200	14252	0.444495
GO:0043524	negative regulation of neuron apoptotic process	biological_process	10	1	107	78	14252	0.445346
GO:0008360	regulation of cell shape	biological_process	8	1	107	80	14252	0.453689
GO:0016055	Wnt signaling pathway	biological_process	7	1	107	80	14252	0.453689
GO:0016323	basolateral plasma membrane	cellular_component	5	1	107	81	14252	0.457814
GO:0005516	calmodulin binding	molecular_function	5	1	107	81	14252	0.457814
GO:0020037	heme binding	molecular_function	6	1	107	82	14252	0.461908
GO:0015630	microtubule cytoskeleton	cellular_component	7	1	107	82	14252	0.461908
GO:0004725	protein tyrosine phosphatase activity	molecular_function	9	1	107	83	14252	0.465971
GO:0005789	endoplasmic reticulum membrane	cellular_component	5	2	107	213	14252	0.476967
GO:0007268	chemical synaptic transmission	biological_process	9	1	107	86	14252	0.477979
GO:0003714	transcription corepressor activity	molecular_function	5	1	107	86	14252	0.477979
GO:0016491	oxidoreductase activity	molecular_function	4	1	107	88	14252	0.485835
GO:0004842	ubiquitin-protein transferase activity	molecular_function	6	2	107	217	14252	0.486729
GO:0006366	transcription by RNA polymerase II	biological_process	9	2	107	223	14252	0.501161
GO:0070374	positive regulation of ERK1 and ERK2 cascade	biological_process	12	1	107	95	14252	0.512422
GO:0007507	heart development	biological_process	6	1	107	96	14252	0.516107
GO:0046777	protein autophosphorylation	biological_process	10	1	107	97	14252	0.519765
GO:0004252	serine-type endopeptidase activity	molecular_function	8	1	107	97	14252	0.519765
GO:0019904	protein domain specific binding	molecular_function	5	1	107	98	14252	0.523395
GO:0051301	cell division	biological_process	4	1	107	99	14252	0.526998
GO:0016887	ATPase activity	molecular_function	9	1	107	101	14252	0.534123
GO:0007399	nervous system development	biological_process	6	1	107	102	14252	0.537646
GO:0009897	external side of plasma membrane	cellular_component	5	1	107	103	14252	0.541142
GO:0045087	innate immune response	biological_process	5	1	107	103	14252	0.541142
GO:0000981	RNA polymerase II transcription factor activity, sequence-specific DNA binding	molecular_function	5	1	107	105	14252	0.548056
GO:0043209	myelin sheath	cellular_component	4	1	107	107	14252	0.554867
GO:0005925	focal adhesion	cellular_component	7	2	107	254	14252	0.571494
GO:0003713	transcription coactivator activity	molecular_function	5	1	107	113	14252	0.574695
GO:0045202	synapse	cellular_component	3	1	107	115	14252	0.581108
GO:0005525	GTP binding	molecular_function	8	2	107	259	14252	0.582153
GO:0005769	early endosome	cellular_component	8	1	107	117	14252	0.587426
GO:0016787	hydrolase activity	molecular_function	4	1	107	119	14252	0.593648
GO:0019899	enzyme binding	molecular_function	5	1	107	120	14252	0.596725
GO:0005768	endosome	cellular_component	7	1	107	121	14252	0.599778
GO:0015629	actin cytoskeleton	cellular_component	7	1	107	128	14252	0.62052
GO:0005874	microtubule	cellular_component	7	1	107	137	14252	0.64563
GO:0003924	GTPase activity	molecular_function	9	1	107	139	14252	0.650983
GO:0006412	translation	biological_process	8	1	107	142	14252	0.658862
GO:0005743	mitochondrial inner membrane	cellular_component	6	1	107	146	14252	0.669093
GO:0003700	DNA binding transcription factor activity	molecular_function	4	2	107	313	14252	0.684982
GO:0008285	negative regulation of cell proliferation	biological_process	7	1	107	157	14252	0.695689
GO:0003735	structural constituent of ribosome	molecular_function	4	1	107	159	14252	0.700292
GO:0045892	negative regulation of transcription, DNA-templated	biological_process	9	1	107	164	14252	0.7115
GO:0007275	multicellular organism development	biological_process	4	1	107	165	14252	0.713691
GO:0043066	negative regulation of apoptotic process	biological_process	9	1	107	167	14252	0.718024
GO:0000978	RNA polymerase II proximal promoter sequence-specific DNA binding	molecular_function	10	1	107	167	14252	0.718024
GO:0005886	plasma membrane	cellular_component	4	9	107	1395	14252	0.731795
GO:0005096	GTPase activator activity	molecular_function	6	1	107	187	14252	0.757936
GO:0045944	positive regulation of transcription by RNA polymerase II	biological_process	10	3	107	538	14252	0.774287
GO:0030054	cell junction	cellular_component	3	1	107	199	14252	0.77914
GO:0003779	actin binding	molecular_function	6	1	107	203	14252	0.785791
GO:0005739	mitochondrion	cellular_component	6	4	107	712	14252	0.788496
GO:0005515	protein binding	molecular_function	4	5	107	871	14252	0.7905
GO:0019901	protein kinase binding	molecular_function	7	1	107	211	14252	0.798503
GO:0004674	protein serine/threonine kinase activity	molecular_function	8	1	107	216	14252	0.806066
GO:0045893	positive regulation of transcription, DNA-templated	biological_process	9	1	107	220	14252	0.811913
GO:0006357	regulation of transcription by RNA polymerase II	biological_process	9	1	107	222	14252	0.81477
GO:0005634	nucleus	cellular_component	6	14	107	2249	14252	0.814841
GO:0005794	Golgi apparatus	cellular_component	6	2	107	421	14252	0.829001
GO:0005783	endoplasmic reticulum	cellular_component	6	2	107	432	14252	0.839765
GO:0043565	sequence-specific DNA binding	molecular_function	7	1	107	243	14252	0.842297
GO:0006468	protein phosphorylation	biological_process	9	1	107	254	14252	0.855057
GO:0000166	nucleotide binding	molecular_function	5	1	107	259	14252	0.860513
GO:0005575	cellular_component	cellular_component	2	2	107	463	14252	0.866905
GO:0006355	regulation of transcription, DNA-templated	biological_process	8	2	107	463	14252	0.866905
GO:0005813	centrosome	cellular_component	7	1	107	269	14252	0.870823
GO:0008150	biological_process	biological_process	2	2	107	469	14252	0.871649
GO:0035556	intracellular signal transduction	biological_process	5	1	107	272	14252	0.873766
GO:0005524	ATP binding	molecular_function	5	5	107	1029	14252	0.893384
GO:0003674	molecular_function	molecular_function	2	2	107	505	14252	0.897022
GO:0005829	cytosol	cellular_component	6	5	107	1039	14252	0.89813
GO:0043547	positive regulation of GTPase activity	biological_process	8	1	107	301	14252	0.899002
GO:0007165	signal transduction	biological_process	4	1	107	374	14252	0.942511
GO:0005737	cytoplasm	cellular_component	5	13	107	2482	14252	0.947293
GO:0006351	transcription, DNA-templated	biological_process	8	1	107	444	14252	0.966604
GO:0005622	intracellular	cellular_component	4	1	107	457	14252	0.969817
GO:0005654	nucleoplasm	cellular_component	6	4	107	1114	14252	0.972034
GO:0046872	metal ion binding	molecular_function	6	2	107	723	14252	0.974789
GO:0042803	protein homodimerization activity	molecular_function	6	1	107	490	14252	0.976664
GO:0016020	membrane	cellular_component	3	3	107	950	14252	0.97696
GO:0003677	DNA binding	molecular_function	6	1	107	497	14252	0.977905
GO:0008270	zinc ion binding	molecular_function	8	2	107	870	14252	0.990764
