# Supplementary material for: Analysis of Long Noncoding RNA and mRNA Expression Profiles of Testes with High and Low Sperm Motility in Domestic Pigeons (Columba livia)
Source: Genes (Basel). 2020 Mar 25;11(4):349. doi: 10.3390/genes11040349 (PMC7230152; doi:10.3390/genes11040349)
Supplement: Supplementary file 1 [file genes-11-00349-s001.zip › supplementary materials/Table S5.xlsx]

## Sheet: Sheet1
Supplymentary Table S5 KEGG pathways analysis of differentially mRNAs expression.
pathway_id	pathway_name	S gene number	TS gene number	B gene number	TB gene number	pvalue
ko04514	Cell adhesion molecules (CAMs)	6	44	147	6142	0.000565603
ko04974	Protein digestion and absorption	2	44	12	6142	0.00316305
ko00140	Steroid hormone biosynthesis	3	44	45	6142	0.00394677
ko04060	Cytokine-cytokine receptor interaction	6	44	218	6142	0.00426098
ko04960	Aldosterone-regulated sodium reabsorption	1	44	3	6142	0.0213412
ko04913	Ovarian Steroidogenesis	1	44	3	6142	0.0213412
ko04145	Phagosome	4	44	152	6142	0.0227279
ko04961	Endocrine and other factor-regulated calcium reabsorption	1	44	4	6142	0.0283556
ko04927	Cortisol synthesis and secretion	1	44	5	6142	0.0353208
ko04979	Cholesterol metabolism	1	44	6	6142	0.0422371
ko04672	Intestinal immune network for IgA production	2	44	53	6142	0.0548988
ko04512	ECM-receptor interaction	3	44	121	6142	0.0550698
ko04934	Cushing syndrome	1	44	10	6142	0.0694213
ko04925	Aldosterone synthesis and secretion	1	44	11	6142	0.0760987
ko04810	Regulation of actin cytoskeleton	4	44	235	6142	0.0861932
ko04520	Adherens junction	2	44	92	6142	0.140379
ko00220	Arginine biosynthesis	1	44	22	6142	0.146528
ko00053	Ascorbate and aldarate metabolism	1	44	23	6142	0.152664
ko00040	Pentose and glucuronate interconversions	1	44	27	6142	0.17678
ko00030	Pentose phosphate pathway	1	44	28	6142	0.182704
ko04530	Tight junction	3	44	208	6142	0.18592
ko05164	Influenza A	2	44	132	6142	0.24391
ko04216	Ferroptosis	1	44	40	6142	0.250616
ko05168	Herpes simplex infection	2	44	137	6142	0.257264
ko00250	Alanine, aspartate and glutamate metabolism	1	44	43	6142	0.266712
ko04210	Apoptosis	2	44	141	6142	0.267963
ko02010	ABC transporters	1	44	48	6142	0.292793
ko00380	Tryptophan metabolism	1	44	50	6142	0.302969
ko00970	Aminoacyl-tRNA biosynthesis	1	44	55	6142	0.327788
ko04115	p53 signaling pathway	1	44	79	6142	0.435394
ko04080	Neuroactive ligand-receptor interaction	3	44	357	6142	0.475536
ko00561	Glycerolipid metabolism	1	44	90	6142	0.4789
ko04912	GnRH signaling pathway	1	44	97	6142	0.504861
ko04510	Focal adhesion	2	44	236	6142	0.508813
ko04144	Endocytosis	2	44	281	6142	0.604843
ko03040	Spliceosome	1	44	128	6142	0.605426
ko04217	Necroptosis	1	44	131	6142	0.614025
ko04010	MAPK signaling pathway	2	44	294	6142	0.629913
ko04371	Apelin signaling pathway	1	44	145	6142	0.65179
ko04068	FoxO signaling pathway	1	44	145	6142	0.65179
ko04310	Wnt signaling pathway	1	44	157	6142	0.681266
ko04020	Calcium signaling pathway	1	44	219	6142	0.798758
