# Supplementary material for: Analysis of Long Noncoding RNA and mRNA Expression Profiles of Testes with High and Low Sperm Motility in Domestic Pigeons (Columba livia)
Source: Genes (Basel). 2020 Mar 25;11(4):349. doi: 10.3390/genes11040349 (PMC7230152; doi:10.3390/genes11040349)
Supplement: Supplementary file 1 [file genes-11-00349-s001.zip › supplementary materials/Table S6.xlsx]

## Sheet: Sheet1
Supplymentary Table S6 GO terms analysis of differentially lncRNAs expression.
GO_ID	GO_Term	GO_function	GO_class	S gene number	TS gene number	B gene number	TB gene number	pvalue
GO:0001640	adenylate cyclase inhibiting G-protein coupled glutamate receptor activity	molecular_function	8	2	66	4	1659	0.00888284
GO:0007196	adenylate cyclase-inhibiting G-protein coupled glutamate receptor signaling pathway	biological_process	9	2	66	4	1659	0.00888284
GO:0007050	cell cycle arrest	biological_process	5	2	66	4	1659	0.00888284
GO:0005234	extracellularly glutamate-gated ion channel activity	molecular_function	10	2	66	4	1659	0.00888284
GO:0035235	ionotropic glutamate receptor signaling pathway	biological_process	7	2	66	4	1659	0.00888284
GO:0015277	kainate selective glutamate receptor activity	molecular_function	8	2	66	4	1659	0.00888284
GO:1903070	negative regulation of ER-associated ubiquitin-dependent protein catabolic process	biological_process	13	2	66	4	1659	0.00888284
GO:1904153	negative regulation of retrograde protein transport, ER to cytosol	biological_process	11	2	66	4	1659	0.00888284
GO:0008250	oligosaccharyltransferase complex	cellular_component	7	2	66	4	1659	0.00888284
GO:1903061	positive regulation of protein lipidation	biological_process	9	2	66	4	1659	0.00888284
GO:0031225	anchored component of membrane	cellular_component	5	2	66	5	1659	0.0144257
GO:0010508	positive regulation of autophagy	biological_process	9	2	66	5	1659	0.0144257
GO:0070469	respiratory chain	cellular_component	4	2	66	5	1659	0.0144257
GO:0042254	ribosome biogenesis	biological_process	6	2	66	5	1659	0.0144257
GO:0036513	Derlin-1 retrotranslocation complex	cellular_component	7	2	66	6	1659	0.0210862
GO:0005179	hormone activity	molecular_function	7	2	66	6	1659	0.0210862
GO:0043621	protein self-association	molecular_function	5	2	66	6	1659	0.0210862
GO:0005736	DNA-directed RNA polymerase I complex	cellular_component	7	2	66	7	1659	0.0287693
GO:0031333	negative regulation of protein complex assembly	biological_process	7	2	66	7	1659	0.0287693
GO:0042391	regulation of membrane potential	biological_process	5	2	66	7	1659	0.0287693
GO:0006915	apoptotic process	biological_process	6	3	66	19	1659	0.0369356
GO:0005262	calcium channel activity	molecular_function	8	2	66	8	1659	0.0373857
GO:0045211	postsynaptic membrane	cellular_component	5	2	66	8	1659	0.0373857
GO:0043203	axon hillock	cellular_component	6	1	66	1	1659	0.039783
GO:0042585	germinal vesicle	cellular_component	9	1	66	1	1659	0.039783
GO:0043968	histone H2A acetylation	biological_process	11	1	66	1	1659	0.039783
GO:0035174	histone serine kinase activity	molecular_function	9	1	66	1	1659	0.039783
GO:0035404	histone-serine phosphorylation	biological_process	11	1	66	1	1659	0.039783
GO:0072687	meiotic spindle	cellular_component	7	1	66	1	1659	0.039783
GO:0006122	mitochondrial electron transport, ubiquinol to cytochrome c	biological_process	8	1	66	1	1659	0.039783
GO:0007100	mitotic centrosome separation	biological_process	6	1	66	1	1659	0.039783
GO:0072686	mitotic spindle	cellular_component	7	1	66	1	1659	0.039783
GO:0030016	myofibril	cellular_component	7	1	66	1	1659	0.039783
GO:1990138	neuron projection extension	biological_process	6	1	66	1	1659	0.039783
GO:0035267	NuA4 histone acetyltransferase complex	cellular_component	9	1	66	1	1659	0.039783
GO:1900195	positive regulation of oocyte maturation	biological_process	9	1	66	1	1659	0.039783
GO:0035025	positive regulation of Rho protein signal transduction	biological_process	12	1	66	1	1659	0.039783
GO:0045120	pronucleus	cellular_component	7	1	66	1	1659	0.039783
GO:0004712	protein serine/threonine/tyrosine kinase activity	molecular_function	8	1	66	1	1659	0.039783
GO:0032970	regulation of actin filament-based process	biological_process	6	1	66	1	1659	0.039783
GO:1902531	regulation of intracellular signal transduction	biological_process	8	1	66	1	1659	0.039783
GO:0002155	regulation of thyroid hormone mediated signaling pathway	biological_process	8	1	66	1	1659	0.039783
GO:0006939	smooth muscle contraction	biological_process	7	1	66	1	1659	0.039783
GO:0007057	spindle assembly involved in female meiosis I	biological_process	6	1	66	1	1659	0.039783
GO:0005856	cytoskeleton	cellular_component	6	3	66	20	1659	0.0422457
GO:0030324	lung development	biological_process	6	2	66	9	1659	0.0468513
GO:0072659	protein localization to plasma membrane	biological_process	8	2	66	9	1659	0.0468513
GO:0035725	sodium ion transmembrane transport	biological_process	10	2	66	9	1659	0.0468513
GO:0070588	calcium ion transmembrane transport	biological_process	11	2	66	10	1659	0.0570871
GO:0022625	cytosolic large ribosomal subunit	cellular_component	8	2	66	11	1659	0.0680187
GO:0000729	DNA double-strand break processing	biological_process	8	2	66	11	1659	0.0680187
GO:0015074	DNA integration	biological_process	8	2	66	11	1659	0.0680187
GO:0006303	double-strand break repair via nonhomologous end joining	biological_process	10	2	66	11	1659	0.0680187
GO:0004519	endonuclease activity	molecular_function	7	2	66	11	1659	0.0680187
GO:0097676	histone H3-K36 dimethylation	biological_process	14	2	66	11	1659	0.0680187
GO:0010452	histone H3-K36 methylation	biological_process	13	2	66	11	1659	0.0680187
GO:0046975	histone methyltransferase activity (H3-K36 specific	molecular_function	10	2	66	11	1659	0.0680187
GO:0044774	mitotic DNA integrity checkpoint	biological_process	6	2	66	11	1659	0.0680187
GO:2001251	negative regulation of chromosome organization	biological_process	9	2	66	11	1659	0.0680187
GO:0090305	nucleic acid phosphodiester bond hydrolysis	biological_process	8	2	66	11	1659	0.0680187
GO:2000373	positive regulation of DNA topoisomerase (ATP-hydrolyzing) activity	biological_process	8	2	66	11	1659	0.0680187
GO:2001034	positive regulation of double-strand break repair via nonhomologous end joining	biological_process	12	2	66	11	1659	0.0680187
GO:0000014	single-stranded DNA endodeoxyribonuclease activity	molecular_function	9	2	66	11	1659	0.0680187
GO:0047105	4-trimethylammoniobutyraldehyde dehydrogenase activity	molecular_function	7	1	66	2	1659	0.0780064
GO:0019145	aminobutyraldehyde dehydrogenase activity	molecular_function	8	1	66	2	1659	0.0780064
GO:0097190	apoptotic signaling pathway	biological_process	5	1	66	2	1659	0.0780064
GO:0086014	atrial cardiac muscle cell action potential	biological_process	9	1	66	2	1659	0.0780064
GO:0048593	camera-type eye morphogenesis	biological_process	8	1	66	2	1659	0.0780064
GO:0032133	chromosome passenger complex	cellular_component	5	1	66	2	1659	0.0780064
GO:0006238	CMP salvage	biological_process	13	1	66	2	1659	0.0780064
GO:0000780	condensed nuclear chromosome, centromeric region	cellular_component	9	1	66	2	1659	0.0780064
GO:0044211	CTP salvage	biological_process	13	1	66	2	1659	0.0780064
GO:0072156	distal tubule morphogenesis	biological_process	10	1	66	2	1659	0.0780064
GO:0016575	histone deacetylation	biological_process	11	1	66	2	1659	0.0780064
GO:0043967	histone H4 acetylation	biological_process	11	1	66	2	1659	0.0780064
GO:0050801	ion homeostasis	biological_process	7	1	66	2	1659	0.0780064
GO:0086012	membrane depolarization during cardiac muscle cell action potential	biological_process	8	1	66	2	1659	0.0780064
GO:0042136	neurotransmitter biosynthetic process	biological_process	7	1	66	2	1659	0.0780064
GO:0016151	nickel cation binding	molecular_function	8	1	66	2	1659	0.0780064
GO:0010460	positive regulation of heart rate	biological_process	10	1	66	2	1659	0.0780064
GO:0010765	positive regulation of sodium ion transport	biological_process	10	1	66	2	1659	0.0780064
GO:0043687	post-translational protein modification	biological_process	9	1	66	2	1659	0.0780064
GO:0071539	protein localization to centrosome	biological_process	11	1	66	2	1659	0.0780064
GO:0006206	pyrimidine nucleobase metabolic process	biological_process	9	1	66	2	1659	0.0780064
GO:0043097	pyrimidine nucleoside salvage	biological_process	9	1	66	2	1659	0.0780064
GO:0060371	regulation of atrial cardiac muscle cell membrane depolarization	biological_process	7	1	66	2	1659	0.0780064
GO:2000649	regulation of sodium ion transmembrane transporter activity	biological_process	8	1	66	2	1659	0.0780064
GO:0060373	regulation of ventricular cardiac muscle cell membrane depolarization	biological_process	7	1	66	2	1659	0.0780064
GO:0070294	renal sodium ion absorption	biological_process	7	1	66	2	1659	0.0780064
GO:0045471	response to ethanol	biological_process	6	1	66	2	1659	0.0780064
GO:0086015	SA node cell action potential	biological_process	8	1	66	2	1659	0.0780064
GO:0030017	sarcomere	cellular_component	5	1	66	2	1659	0.0780064
GO:0097264	self proteolysis	biological_process	8	1	66	2	1659	0.0780064
GO:0017080	sodium channel regulator activity	molecular_function	5	1	66	2	1659	0.0780064
GO:0051233	spindle midzone	cellular_component	6	1	66	2	1659	0.0780064
GO:0031616	spindle pole centrosome	cellular_component	8	1	66	2	1659	0.0780064
GO:0097197	tetraspanin-enriched microdomain	cellular_component	5	1	66	2	1659	0.0780064
GO:0008121	ubiquinol-cytochrome-c reductase activity	molecular_function	6	1	66	2	1659	0.0780064
GO:0044206	UMP salvage	biological_process	13	1	66	2	1659	0.0780064
GO:0004849	uridine kinase activity	molecular_function	9	1	66	2	1659	0.0780064
GO:0086005	ventricular cardiac muscle cell action potential	biological_process	9	1	66	2	1659	0.0780064
GO:0086006	voltage-gated sodium channel activity involved in cardiac muscle cell action potential	molecular_function	10	1	66	2	1659	0.0780064
GO:0001518	voltage-gated sodium channel complex	cellular_component	9	1	66	2	1659	0.0780064
GO:0051117	ATPase binding	molecular_function	6	2	66	12	1659	0.0795765
GO:0007420	brain development	biological_process	6	2	66	12	1659	0.0795765
GO:0000793	condensed chromosome	cellular_component	7	2	66	12	1659	0.0795765
GO:0000737	DNA catabolic process, endonucleolytic	biological_process	9	2	66	12	1659	0.0795765
GO:0044547	DNA topoisomerase binding	molecular_function	6	2	66	12	1659	0.0795765
GO:0034220	ion transmembrane transport	biological_process	7	2	66	12	1659	0.0795765
GO:0071157	negative regulation of cell cycle arrest	biological_process	9	2	66	12	1659	0.0795765
GO:0031297	replication fork processing	biological_process	9	2	66	12	1659	0.0795765
GO:0070062	extracellular exosome	cellular_component	7	14	66	239	1659	0.081285
GO:0016021	integral component of membrane	cellular_component	5	24	66	469	1659	0.0904502
GO:0003690	double-stranded DNA binding	molecular_function	7	2	66	13	1659	0.0916951
GO:0051568	histone H3-K4 methylation	biological_process	13	2	66	13	1659	0.0916951
GO:0042800	histone methyltransferase activity (H3-K4 specific	molecular_function	10	2	66	13	1659	0.0916951
GO:0035861	site of double-strand break	cellular_component	7	2	66	13	1659	0.0916951
GO:0048471	perinuclear region of cytoplasm	cellular_component	6	4	66	47	1659	0.11344
GO:0002218	activation of innate immune response	biological_process	5	1	66	3	1659	0.11473
GO:0009948	anterior/posterior axis specification	biological_process	6	1	66	3	1659	0.11473
GO:0030849	autosome	cellular_component	7	1	66	3	1659	0.11473
GO:0044295	axonal growth cone	cellular_component	6	1	66	3	1659	0.11473
GO:0008643	carbohydrate transport	biological_process	7	1	66	3	1659	0.11473
GO:0006081	cellular aldehyde metabolic process	biological_process	5	1	66	3	1659	0.11473
GO:0051642	centrosome localization	biological_process	6	1	66	3	1659	0.11473
GO:0035438	cyclic-di-GMP binding	molecular_function	5	1	66	3	1659	0.11473
GO:0061507	cyclic-GMP-AMP binding	molecular_function	7	1	66	3	1659	0.11473
GO:0033300	dehydroascorbic acid transmembrane transporter activity	molecular_function	8	1	66	3	1659	0.11473
GO:0070837	dehydroascorbic acid transport	biological_process	9	1	66	3	1659	0.11473
GO:0034663	endoplasmic reticulum chaperone complex	cellular_component	4	1	66	3	1659	0.11473
GO:0048821	erythrocyte development	biological_process	7	1	66	3	1659	0.11473
GO:0031047	gene silencing by RNA	biological_process	5	1	66	3	1659	0.11473
GO:0032584	growth cone membrane	cellular_component	5	1	66	3	1659	0.11473
GO:0004821	histidine-tRNA ligase activity	molecular_function	7	1	66	3	1659	0.11473
GO:0006427	histidyl-tRNA aminoacylation	biological_process	13	1	66	3	1659	0.11473
GO:0033746	histone demethylase activity (H3-R2 specific	molecular_function	6	1	66	3	1659	0.11473
GO:0033749	histone demethylase activity (H4-R3 specific	molecular_function	6	1	66	3	1659	0.11473
GO:0070078	histone H3-R2 demethylation	biological_process	13	1	66	3	1659	0.11473
GO:0070079	histone H4-R3 demethylation	biological_process	13	1	66	3	1659	0.11473
GO:0048873	homeostasis of number of cells within a tissue	biological_process	8	1	66	3	1659	0.11473
GO:0030073	insulin secretion	biological_process	11	1	66	3	1659	0.11473
GO:0032608	interferon-beta production	biological_process	6	1	66	3	1659	0.11473
GO:0043229	intracellular organelle	cellular_component	4	1	66	3	1659	0.11473
GO:0006811	ion transport	biological_process	6	1	66	3	1659	0.11473
GO:0008520	L-ascorbate:sodium symporter activity	molecular_function	7	1	66	3	1659	0.11473
GO:0042116	macrophage activation	biological_process	7	1	66	3	1659	0.11473
GO:0034709	methylosome	cellular_component	6	1	66	3	1659	0.11473
GO:0019941	modification-dependent protein catabolic process	biological_process	9	1	66	3	1659	0.11473
GO:0060313	negative regulation of blood vessel remodeling	biological_process	8	1	66	3	1659	0.11473
GO:0002692	negative regulation of cellular extravasation	biological_process	8	1	66	3	1659	0.11473
GO:0060965	negative regulation of gene silencing by miRNA	biological_process	11	1	66	3	1659	0.11473
GO:0043314	negative regulation of neutrophil degranulation	biological_process	10	1	66	3	1659	0.11473
GO:0045947	negative regulation of translational initiation	biological_process	11	1	66	3	1659	0.11473
GO:0031016	pancreas development	biological_process	6	1	66	3	1659	0.11473
GO:0070815	peptidyl-lysine 5-dioxygenase activity	molecular_function	7	1	66	3	1659	0.11473
GO:0018395	peptidyl-lysine hydroxylation to 5-hydroxy-L-lysine	biological_process	11	1	66	3	1659	0.11473
GO:0034715	pICln-Sm protein complex	cellular_component	6	1	66	3	1659	0.11473
GO:0071547	piP-body	cellular_component	9	1	66	3	1659	0.11473
GO:0005704	polytene chromosome band	cellular_component	7	1	66	3	1659	0.11473
GO:0090280	positive regulation of calcium ion import	biological_process	10	1	66	3	1659	0.11473
GO:0002642	positive regulation of immunoglobulin biosynthetic process	biological_process	10	1	66	3	1659	0.11473
GO:0032481	positive regulation of type I interferon production	biological_process	8	1	66	3	1659	0.11473
GO:0070628	proteasome binding	molecular_function	5	1	66	3	1659	0.11473
GO:0051604	protein maturation	biological_process	7	1	66	3	1659	0.11473
GO:0031386	protein tag	molecular_function	3	1	66	3	1659	0.11473
GO:0043654	recognition of apoptotic cell	biological_process	6	1	66	3	1659	0.11473
GO:0030888	regulation of B cell proliferation	biological_process	10	1	66	3	1659	0.11473
GO:0086091	regulation of heart rate by cardiac conduction	biological_process	10	1	66	3	1659	0.11473
GO:1900271	regulation of long-term synaptic potentiation	biological_process	10	1	66	3	1659	0.11473
GO:0046620	regulation of organ growth	biological_process	7	1	66	3	1659	0.11473
GO:0043114	regulation of vascular permeability	biological_process	7	1	66	3	1659	0.11473
GO:0070890	sodium-dependent L-ascorbate transmembrane transporter activity	molecular_function	8	1	66	3	1659	0.11473
GO:0005876	spindle microtubule	cellular_component	8	1	66	3	1659	0.11473
GO:0004768	stearoyl-CoA 9-desaturase activity	molecular_function	8	1	66	3	1659	0.11473
GO:0033077	T cell differentiation in thymus	biological_process	9	1	66	3	1659	0.11473
GO:0034142	toll-like receptor 4 signaling pathway	biological_process	9	1	66	3	1659	0.11473
GO:0070904	transepithelial L-ascorbic acid transport	biological_process	8	1	66	3	1659	0.11473
GO:0030371	translation repressor activity	molecular_function	4	1	66	3	1659	0.11473
GO:0005686	U2 snRNP	cellular_component	8	1	66	3	1659	0.11473
GO:0005687	U4 snRNP	cellular_component	8	1	66	3	1659	0.11473
GO:0005682	U5 snRNP	cellular_component	8	1	66	3	1659	0.11473
GO:0005683	U7 snRNP	cellular_component	7	1	66	3	1659	0.11473
GO:0006636	unsaturated fatty acid biosynthetic process	biological_process	11	1	66	3	1659	0.11473
GO:0035461	vitamin transmembrane transport	biological_process	7	1	66	3	1659	0.11473
GO:0001741	XY body	cellular_component	8	1	66	3	1659	0.11473
GO:0045893	positive regulation of transcription, DNA-templated	biological_process	9	2	66	16	1659	0.130821
GO:0030054	cell junction	cellular_component	3	2	66	17	1659	0.144607
GO:0001540	amyloid-beta binding	molecular_function	6	1	66	4	1659	0.150013
GO:0008574	ATP-dependent microtubule motor activity, plus-end-directed	molecular_function	12	1	66	4	1659	0.150013
GO:0016051	carbohydrate biosynthetic process	biological_process	6	1	66	4	1659	0.150013
GO:0006464	cellular protein modification process	biological_process	8	1	66	4	1659	0.150013
GO:0033391	chromatoid body	cellular_component	8	1	66	4	1659	0.150013
GO:0032469	endoplasmic reticulum calcium ion homeostasis	biological_process	12	1	66	4	1659	0.150013
GO:0006983	ER overload response	biological_process	6	1	66	4	1659	0.150013
GO:0032091	negative regulation of protein binding	biological_process	7	1	66	4	1659	0.150013
GO:0043186	P granule	cellular_component	8	1	66	4	1659	0.150013
GO:0032465	regulation of cytokinesis	biological_process	8	1	66	4	1659	0.150013
GO:0048024	regulation of mRNA splicing, via spliceosome	biological_process	9	1	66	4	1659	0.150013
GO:0031647	regulation of protein stability	biological_process	5	1	66	4	1659	0.150013
GO:0042273	ribosomal large subunit biogenesis	biological_process	6	1	66	4	1659	0.150013
GO:0003727	single-stranded RNA binding	molecular_function	7	1	66	4	1659	0.150013
GO:0002040	sprouting angiogenesis	biological_process	6	1	66	4	1659	0.150013
GO:0005697	telomerase holoenzyme complex	cellular_component	6	1	66	4	1659	0.150013
GO:0046540	U4/U6 x U5 tri-snRNP complex	cellular_component	9	1	66	4	1659	0.150013
GO:0019899	enzyme binding	molecular_function	5	2	66	18	1659	0.158683
GO:0005829	cytosol	cellular_component	6	8	66	136	1659	0.16706
GO:0005576	extracellular region	cellular_component	3	3	66	36	1659	0.169774
GO:0043066	negative regulation of apoptotic process	biological_process	9	2	66	19	1659	0.173007
GO:0004089	carbonate dehydratase activity	molecular_function	7	1	66	5	1659	0.18391
GO:1905039	carboxylic acid transmembrane transport	biological_process	10	1	66	5	1659	0.18391
GO:0044297	cell body	cellular_component	4	1	66	5	1659	0.18391
GO:0043046	DNA methylation involved in gamete generation	biological_process	11	1	66	5	1659	0.18391
GO:0007281	germ cell development	biological_process	5	1	66	5	1659	0.18391
GO:0004602	glutathione peroxidase activity	molecular_function	5	1	66	5	1659	0.18391
GO:0007613	memory	biological_process	5	1	66	5	1659	0.18391
GO:0090307	mitotic spindle assembly	biological_process	10	1	66	5	1659	0.18391
GO:0007052	mitotic spindle organization	biological_process	9	1	66	5	1659	0.18391
GO:0050728	negative regulation of inflammatory response	biological_process	9	1	66	5	1659	0.18391
GO:0006730	one-carbon metabolic process	biological_process	5	1	66	5	1659	0.18391
GO:0016791	phosphatase activity	molecular_function	7	1	66	5	1659	0.18391
GO:0034587	piRNA metabolic process	biological_process	10	1	66	5	1659	0.18391
GO:0045773	positive regulation of axon extension	biological_process	8	1	66	5	1659	0.18391
GO:0036002	pre-mRNA binding	molecular_function	7	1	66	5	1659	0.18391
GO:0006606	protein import into nucleus	biological_process	11	1	66	5	1659	0.18391
GO:0031338	regulation of vesicle fusion	biological_process	8	1	66	5	1659	0.18391
GO:0009636	response to toxic substance	biological_process	5	1	66	5	1659	0.18391
GO:0060041	retina development in camera-type eye	biological_process	5	1	66	5	1659	0.18391
GO:0034719	SMN-Sm protein complex	cellular_component	6	1	66	5	1659	0.18391
GO:0000387	spliceosomal snRNP assembly	biological_process	9	1	66	5	1659	0.18391
GO:0008146	sulfotransferase activity	molecular_function	6	1	66	5	1659	0.18391
GO:0007129	synapsis	biological_process	8	1	66	5	1659	0.18391
GO:0005685	U1 snRNP	cellular_component	8	1	66	5	1659	0.18391
GO:0005689	U12-type spliceosomal complex	cellular_component	7	1	66	5	1659	0.18391
GO:0007166	cell surface receptor signaling pathway	biological_process	5	2	66	20	1659	0.187536
GO:0003697	single-stranded DNA binding	molecular_function	7	2	66	20	1659	0.187536
GO:0007283	spermatogenesis	biological_process	7	2	66	20	1659	0.187536
GO:0055114	oxidation-reduction process	biological_process	4	5	66	77	1659	0.188078
GO:0017091	AU-rich element binding	molecular_function	7	1	66	6	1659	0.216474
GO:0009925	basal plasma membrane	cellular_component	5	1	66	6	1659	0.216474
GO:0005923	bicellular tight junction	cellular_component	6	1	66	6	1659	0.216474
GO:0006816	calcium ion transport	biological_process	10	1	66	6	1659	0.216474
GO:0005351	carbohydrate:proton symporter activity	molecular_function	7	1	66	6	1659	0.216474
GO:0006342	chromatin silencing	biological_process	5	1	66	6	1659	0.216474
GO:0050890	cognition	biological_process	6	1	66	6	1659	0.216474
GO:0005977	glycogen metabolic process	biological_process	9	1	66	6	1659	0.216474
GO:0031072	heat shock protein binding	molecular_function	5	1	66	6	1659	0.216474
GO:0030176	integral component of endoplasmic reticulum membrane	cellular_component	7	1	66	6	1659	0.216474
GO:0008630	intrinsic apoptotic signaling pathway in response to DNA damage	biological_process	7	1	66	6	1659	0.216474
GO:0007140	male meiotic nuclear division	biological_process	5	1	66	6	1659	0.216474
GO:0008137	NADH dehydrogenase (ubiquinone) activity	molecular_function	8	1	66	6	1659	0.216474
GO:0032436	positive regulation of proteasomal ubiquitin-dependent protein catabolic process	biological_process	12	1	66	6	1659	0.216474
GO:0071011	precatalytic spliceosome	cellular_component	7	1	66	6	1659	0.216474
GO:0000381	regulation of alternative mRNA splicing, via spliceosome	biological_process	10	1	66	6	1659	0.216474
GO:0009408	response to heat	biological_process	5	1	66	6	1659	0.216474
GO:0005789	endoplasmic reticulum membrane	cellular_component	5	3	66	41	1659	0.221323
GO:0003723	RNA binding	molecular_function	6	3	66	42	1659	0.232013
GO:0005096	GTPase activator activity	molecular_function	6	2	66	24	1659	0.246983
GO:0051607	defense response to virus	biological_process	5	1	66	7	1659	0.247758
GO:0009566	fertilization	biological_process	4	1	66	7	1659	0.247758
GO:0042472	inner ear morphogenesis	biological_process	6	1	66	7	1659	0.247758
GO:0005871	kinesin complex	cellular_component	5	1	66	7	1659	0.247758
GO:0008168	methyltransferase activity	molecular_function	6	1	66	7	1659	0.247758
GO:0007018	microtubule-based movement	biological_process	5	1	66	7	1659	0.247758
GO:0050885	neuromuscular process controlling balance	biological_process	7	1	66	7	1659	0.247758
GO:0050766	positive regulation of phagocytosis	biological_process	8	1	66	7	1659	0.247758
GO:0003779	actin binding	molecular_function	6	2	66	25	1659	0.262018
GO:0006412	translation	biological_process	8	2	66	25	1659	0.262018
GO:0000902	cell morphogenesis	biological_process	6	1	66	8	1659	0.277812
GO:0098869	cellular oxidant detoxification	biological_process	5	1	66	8	1659	0.277812
GO:0006338	chromatin remodeling	biological_process	6	1	66	8	1659	0.277812
GO:0005747	mitochondrial respiratory chain complex I	cellular_component	7	1	66	8	1659	0.277812
GO:0032543	mitochondrial translation	biological_process	9	1	66	8	1659	0.277812
GO:0014069	postsynaptic density	cellular_component	5	1	66	8	1659	0.277812
GO:1902600	proton transmembrane transport	biological_process	9	1	66	8	1659	0.277812
GO:0017137	Rab GTPase binding	molecular_function	9	1	66	8	1659	0.277812
GO:0035023	regulation of Rho protein signal transduction	biological_process	11	1	66	8	1659	0.277812
GO:0009749	response to glucose	biological_process	9	1	66	8	1659	0.277812
GO:0032496	response to lipopolysaccharide	biological_process	7	1	66	8	1659	0.277812
GO:0005089	Rho guanyl-nucleotide exchange factor activity	molecular_function	9	1	66	8	1659	0.277812
GO:0008380	RNA splicing	biological_process	10	1	66	8	1659	0.277812
GO:0005681	spliceosomal complex	cellular_component	6	1	66	8	1659	0.277812
GO:0005200	structural constituent of cytoskeleton	molecular_function	4	1	66	8	1659	0.277812
GO:0005730	nucleolus	cellular_component	6	4	66	69	1659	0.293206
GO:0042803	protein homodimerization activity	molecular_function	6	4	66	70	1659	0.302379
GO:0090630	activation of GTPase activity	biological_process	9	1	66	9	1659	0.306682
GO:0045177	apical part of cell	cellular_component	4	1	66	9	1659	0.306682
GO:0003824	catalytic activity	molecular_function	3	1	66	9	1659	0.306682
GO:0007507	heart development	biological_process	6	1	66	9	1659	0.306682
GO:0044325	ion channel binding	molecular_function	5	1	66	9	1659	0.306682
GO:0001822	kidney development	biological_process	6	1	66	9	1659	0.306682
GO:0005635	nuclear envelope	cellular_component	6	1	66	9	1659	0.306682
GO:0051091	positive regulation of DNA binding transcription factor activity	biological_process	6	1	66	9	1659	0.306682
GO:0005743	mitochondrial inner membrane	cellular_component	6	2	66	28	1659	0.307104
GO:0045892	negative regulation of transcription, DNA-templated	biological_process	9	2	66	28	1659	0.307104
GO:0005886	plasma membrane	cellular_component	4	9	66	186	1659	0.317005
GO:0008283	cell proliferation	biological_process	3	2	66	29	1659	0.322051
GO:0000166	nucleotide binding	molecular_function	5	3	66	51	1659	0.331211
GO:0005739	mitochondrion	cellular_component	6	6	66	119	1659	0.334398
GO:0016311	dephosphorylation	biological_process	7	1	66	10	1659	0.334414
GO:0004364	glutathione transferase activity	molecular_function	6	1	66	10	1659	0.334414
GO:0016525	negative regulation of angiogenesis	biological_process	8	1	66	10	1659	0.334414
GO:0016607	nuclear speck	cellular_component	8	1	66	10	1659	0.334414
GO:0051726	regulation of cell cycle	biological_process	6	1	66	10	1659	0.334414
GO:0003735	structural constituent of ribosome	molecular_function	4	2	66	30	1659	0.336925
GO:0031625	ubiquitin protein ligase binding	molecular_function	7	2	66	30	1659	0.336925
GO:0016339	calcium-dependent cell-cell adhesion via plasma membrane cell adhesion molecules	biological_process	7	1	66	11	1659	0.361054
GO:0012505	endomembrane system	cellular_component	4	1	66	11	1659	0.361054
GO:0070936	protein K48-linked ubiquitination	biological_process	13	1	66	11	1659	0.361054
GO:0006979	response to oxidative stress	biological_process	5	1	66	11	1659	0.361054
GO:0009986	cell surface	cellular_component	4	2	66	33	1659	0.380932
GO:0030036	actin cytoskeleton organization	biological_process	7	1	66	12	1659	0.386643
GO:0071013	catalytic step 2 spliceosome	cellular_component	7	1	66	12	1659	0.386643
GO:0000785	chromatin	cellular_component	6	1	66	12	1659	0.386643
GO:0007059	chromosome segregation	biological_process	4	1	66	12	1659	0.386643
GO:0032259	methylation	biological_process	4	1	66	12	1659	0.386643
GO:0005759	mitochondrial matrix	cellular_component	7	1	66	12	1659	0.386643
GO:0005741	mitochondrial outer membrane	cellular_component	6	1	66	12	1659	0.386643
GO:0006397	mRNA processing	biological_process	10	1	66	12	1659	0.386643
GO:0003714	transcription corepressor activity	molecular_function	5	1	66	12	1659	0.386643
GO:0006511	ubiquitin-dependent protein catabolic process	biological_process	10	1	66	12	1659	0.386643
GO:0030018	Z disc	cellular_component	5	1	66	12	1659	0.386643
GO:0005887	integral component of plasma membrane	cellular_component	6	4	66	81	1659	0.404463
GO:0000139	Golgi membrane	cellular_component	7	2	66	35	1659	0.409615
GO:0015629	actin cytoskeleton	cellular_component	7	1	66	13	1659	0.411222
GO:0020037	heme binding	molecular_function	6	1	66	13	1659	0.411222
GO:0045087	innate immune response	biological_process	5	1	66	13	1659	0.411222
GO:0007017	microtubule-based process	biological_process	4	1	66	13	1659	0.411222
GO:0003729	mRNA binding	molecular_function	7	1	66	13	1659	0.411222
GO:0005911	cell-cell junction	cellular_component	4	1	66	14	1659	0.43483
GO:0031463	Cul3-RING ubiquitin ligase complex	cellular_component	7	1	66	14	1659	0.43483
GO:0005506	iron ion binding	molecular_function	8	1	66	14	1659	0.43483
GO:0005198	structural molecule activity	molecular_function	3	1	66	14	1659	0.43483
GO:0016567	protein ubiquitination	biological_process	11	2	66	38	1659	0.451424
GO:0004930	G-protein coupled receptor activity	molecular_function	6	1	66	15	1659	0.457506
GO:0005874	microtubule	cellular_component	7	1	66	15	1659	0.457506
GO:0016310	phosphorylation	biological_process	7	1	66	15	1659	0.457506
GO:0005622	intracellular	cellular_component	4	3	66	64	1659	0.473356
GO:0016740	transferase activity	molecular_function	4	1	66	16	1659	0.479285
GO:0005515	protein binding	molecular_function	4	5	66	116	1659	0.49586
GO:0030154	cell differentiation	biological_process	5	1	66	19	1659	0.539585
GO:0006886	intracellular protein transport	biological_process	10	1	66	19	1659	0.539585
GO:0016324	apical plasma membrane	cellular_component	5	1	66	20	1659	0.558114
GO:0008134	transcription factor binding	molecular_function	5	1	66	21	1659	0.575908
GO:0003924	GTPase activity	molecular_function	9	1	66	22	1659	0.592996
GO:0019901	protein kinase binding	molecular_function	7	1	66	22	1659	0.592996
GO:0003713	transcription coactivator activity	molecular_function	5	1	66	22	1659	0.592996
GO:0046872	metal ion binding	molecular_function	6	3	66	82	1659	0.644588
GO:0008270	zinc ion binding	molecular_function	8	4	66	120	1659	0.717428
GO:0004674	protein serine/threonine kinase activity	molecular_function	8	1	66	31	1659	0.719235
GO:0007186	G-protein coupled receptor signaling pathway	biological_process	5	1	66	32	1659	0.730617
GO:0006468	protein phosphorylation	biological_process	9	1	66	33	1659	0.741545
GO:0043565	sequence-specific DNA binding	molecular_function	7	1	66	33	1659	0.741545
GO:0016020	membrane	cellular_component	3	5	66	153	1659	0.744918
GO:0005783	endoplasmic reticulum	cellular_component	6	2	66	68	1659	0.764867
GO:0007156	homophilic cell adhesion via plasma membrane adhesion molecules	biological_process	7	1	66	36	1659	0.771775
GO:0005525	GTP binding	molecular_function	8	1	66	38	1659	0.789964
GO:0043547	positive regulation of GTPase activity	biological_process	8	1	66	38	1659	0.789964
GO:0004842	ubiquitin-protein transferase activity	molecular_function	6	1	66	38	1659	0.789964
GO:0035556	intracellular signal transduction	biological_process	5	1	66	40	1659	0.806725
GO:0003676	nucleic acid binding	molecular_function	5	1	66	43	1659	0.829425
GO:0007165	signal transduction	biological_process	4	1	66	45	1659	0.843078
GO:0042802	identical protein binding	molecular_function	5	1	66	46	1659	0.849494
GO:0005654	nucleoplasm	cellular_component	6	4	66	149	1659	0.860032
GO:0045944	positive regulation of transcription by RNA polymerase II	biological_process	10	2	66	86	1659	0.867979
GO:0000122	negative regulation of transcription by RNA polymerase II	biological_process	10	1	66	54	1659	0.892334
GO:0005524	ATP binding	molecular_function	5	3	66	132	1659	0.908965
GO:0005575	cellular_component	cellular_component	2	1	66	62	1659	0.923112
GO:0005794	Golgi apparatus	cellular_component	6	1	66	62	1659	0.923112
GO:0005634	nucleus	cellular_component	6	9	66	326	1659	0.92649
GO:0006351	transcription, DNA-templated	biological_process	8	1	66	65	1659	0.932261
GO:0005509	calcium ion binding	molecular_function	7	1	66	82	1659	0.967113
GO:0005737	cytoplasm	cellular_component	5	7	66	340	1659	0.99023
