# Supplementary material for: Analysis of Long Noncoding RNA and mRNA Expression Profiles of Testes with High and Low Sperm Motility in Domestic Pigeons (Columba livia)
Source: Genes (Basel). 2020 Mar 25;11(4):349. doi: 10.3390/genes11040349 (PMC7230152; doi:10.3390/genes11040349)
Supplement: Supplementary file 1 [file genes-11-00349-s001.zip › supplementary materials/Table S7.xlsx]

## Sheet: Sheet1
Supplymentary Table S7 KEGG pathways analysis of differentially lncRNAs expression.
pathway_id	pathway_name	S gene number	TS gene number	B gene number	TB gene number	pvalue
ko00240	Pyrimidine metabolism	4	32	21	710	0.0118637
ko04623	Cytosolic DNA-sensing pathway	3	32	13	710	0.0174991
ko05169	Epstein-Barr virus infection	2	32	6	710	0.0263704
ko04724	Glutamatergic synapse	2	32	6	710	0.0263704
ko00310	Lysine degradation	3	32	19	710	0.0492867
ko03020	RNA polymerase	2	32	9	710	0.0581431
ko04080	Neuroactive ligand-receptor interaction	4	32	37	710	0.0785513
ko03040	Spliceosome	3	32	28	710	0.126675
ko00230	Purine metabolism	3	32	30	710	0.147793
ko04530	Tight junction	2	32	16	710	0.159478
ko00053	Ascorbate and aldarate metabolism	1	32	4	710	0.168788
ko00983	Drug metabolism - other enzymes	2	32	18	710	0.192468
ko00380	Tryptophan metabolism	1	32	5	710	0.206464
ko05220	Chronic myeloid leukemia	1	32	5	710	0.206464
ko00910	Nitrogen metabolism	1	32	5	710	0.206464
ko00071	Fatty acid degradation	1	32	6	710	0.242482
ko04622	RIG-I-like receptor signaling pathway	1	32	6	710	0.242482
ko00520	Amino sugar and nucleotide sugar metabolism	1	32	6	710	0.242482
ko03320	PPAR signaling pathway	2	32	21	710	0.243447
ko04145	Phagosome	2	32	22	710	0.260646
ko00410	beta-Alanine metabolism	1	32	7	710	0.276915
ko03010	Ribosome	2	32	23	710	0.277878
ko00190	Oxidative phosphorylation	2	32	23	710	0.277878
ko04621	NOD-like receptor signaling pathway	2	32	24	710	0.295107
ko00760	Nicotinate and nicotinamide metabolism	1	32	8	710	0.309829
ko01040	Biosynthesis of unsaturated fatty acids	1	32	8	710	0.309829
ko00340	Histidine metabolism	1	32	8	710	0.309829
ko00515	Mannose type O-glycan biosyntheis	1	32	8	710	0.309829
ko05200	Pathways in cancer	1	32	9	710	0.34129
ko04260	Cardiac muscle contraction	1	32	9	710	0.34129
ko04141	Protein processing in endoplasmic reticulum	2	32	27	710	0.34645
ko04912	GnRH signaling pathway	1	32	10	710	0.37136
ko04392	Hippo signaling pathway - multiple species	1	32	10	710	0.37136
ko00980	Metabolism of xenobiotics by cytochrome P450	1	32	11	710	0.400097
ko05132	Salmonella infection	1	32	11	710	0.400097
ko00330	Arginine and proline metabolism	1	32	12	710	0.427561
ko00010	Glycolysis / Gluconeogenesis	1	32	12	710	0.427561
ko00620	Pyruvate metabolism	1	32	12	710	0.427561
ko00982	Drug metabolism - cytochrome P450	1	32	13	710	0.453804
ko00970	Aminoacyl-tRNA biosynthesis	1	32	14	710	0.478881
ko00561	Glycerolipid metabolism	1	32	15	710	0.50284
ko04540	Gap junction	1	32	15	710	0.50284
ko04914	Progesterone-mediated oocyte maturation	1	32	15	710	0.50284
ko04270	Vascular smooth muscle contraction	1	32	16	710	0.525731
ko04620	Toll-like receptor signaling pathway	1	32	16	710	0.525731
ko00480	Glutathione metabolism	1	32	17	710	0.547599
ko00280	Valine, leucine and isoleucine degradation	1	32	22	710	0.643089
ko04114	Oocyte meiosis	1	32	23	710	0.65969
ko04210	Apoptosis	1	32	24	710	0.675541
ko05168	Herpes simplex infection	1	32	28	710	0.732091
ko04010	MAPK signaling pathway	1	32	42	710	0.8642
